# Supplementary material for: Enrichment post-library preparation enhances the sensitivity of high-throughput sequencing-based detection and characterization of viruses from complex samples
Source: BMC Genomics. 2019 Feb 26;20:155. doi: 10.1186/s12864-019-5543-2 (PMC6390631; doi:10.1186/s12864-019-5543-2)
Supplement: Supplementary file 5 — Nucleotide sequences for the custom pool of oligonucleotides that includes probes along the entire genome length of 83 viruses. (XLSX 1043 kb) [file 12864_2019_5543_MOESM5_ESM.xlsx]

## Sheet: Sheet1
Set	Oligo Name	Sequence
A	FNTB.NM_002028:66-1579_.241	ACAGGCAAAAGTAGAAGAAAAGATCCAAGAGGTCTTCAGTTCTTACAAGTTCAACCACCTTGTACCAAGGCTTGTTTTGC
A	KCNJ14.NM_013348:108-1618_C1.800	TGTCGCTCGTCCTACCTCCCTGGTGAACTGCTCTGGGGCCATCGTTTTGAGCCAGTTCTCTTCCAGCGTGGCTCCCAGTA
A	BFAR.NM_016561:182-1734_.802	CCACAGGAGAGCCATCCTCATGGAGCTAGAACGTGTCAAAGCATTAGGCGTGAAGCCCCCCCAGAATCTCTGGGAATATA
A	TMEM19.NM_018279:484-1694_.560	AATGGCCCCGGGGAAATCCCAGTCGATTTTTCCAAGCAGTACTCCGCTTCCTGGATGTGTTTGTCTCTCTTGGCTGCACT
A	LYSMD4.NM_152449:197-1290_.800	CCTGTCTTTTATTTGGTCTACTTTAAAATACAAGCTAGTGGTGAGACCCCTAATAGCTTGAACACAACTGTCATCCCCAA
A	LYSMD4.NM_152449:197-1290_.1	GCAGTGAAGAAAATGAGGCACGAGGAATTGTTAACCAAGACCTTCCAAGGCCCAGCTGTTGTGTGTGGGACTCCGACCAG
A	PARS2.NM_152268:23-1650_C1.162	TGGGACTTGATGGGCAAAGAGCTGCTAAGACTTAGAGACAGGCATGGCAAGGAATACTGCTTAGGACCAACTCACGAGGA
A	PGGT1B.NM_005023:1-1255__REV.1	TGGGGGGATTTGTAGCATAACTGTAGCTCAAGTTTAAAAGCCATGTATAACCAAGTGTGCTCTTTTTTTAAAAGGTAGAG
A	ACTR1B.NM_005735:109-1439_C1.1120	GTGGGTGTCCAAAAAGGAGTATGAAGAGGATGGCTCCCGTGCTATTCATCGCAAAACTTTCTAGTGCCCAAGGAGGGCGG
A	PEX12.NM_000286:517-1796_.1040	GATACTGTTCTTGCCACCTCTGGCTATGTGTTTTGTTACCGCTGTGTGTTTCATTATGTGAGGAGTCACCAAGCTTGTCC
A	OTUD6B.NM_016023:1-1171_.962	ATTCAAAAAAACCACTAATACTTGTATATATGAGACATGCATATGGCTTAGGAGAACATTATAATTCGGTTACACGGTTG
A	ALKBH1.NM_006020:1-1279_.242	ATAGAGCAGGTCTTCAGCCCGTCAGCAAGTGGCAAGCCTATGGACTCAAAGGCTATCCTGGGTTTATTTTTATCCCAAAC
A	NARFL.NM_022493:1-1543_.800	ACCAGACACGGGATGTGGACTGTGTCCTCACAACAGGAGAAGTTTTCAGGTTGCTGGAGGAAGAGGGCGTCTCCCTCCCC
A	OTUD6B.NM_016023:1-1171__REV.1	TATGTTTTAATACAGTGTGCTGAACTGAGTATTTCTACCAAGTGTTGGGTTGTTCTAAATGCTACTGAAAAACACAACTA
A	FICD.NM_007076:47-1623_C1.720	GGGGAACTCAGCTCTGCGCAGGGTCATGGAGGAGACCTACTACCATCACATCTACCACACAGTGGCCATCGAGGGCAACA
A	SLC35E4.NM_001001479:546-1798_C0.640	AGAGTTCCGGACACCCCCTACCGGCTGTGGCTTCCTGCTCGCAGCCACCTGCCTCCGCGGACTCAAGTCGGTTCAGCAAA
A	MRPS27.NM_015084:1-1381_.2	TAACCCGTTGGCTGTTCCTTTTGGTACGCTCCAAGATGGCTGCCTCCATAGTGCGGCGCGGGATGCTCCTGGCGCGGCAA
A	FAM45A.NM_207009:1-1218_.481	AGGATTTTGATGCCCGAAAGGCCTACCTGGCTGGCTCCATCAAAGACATTGTATCTCAGTTTGGAATGGAAACTGTTATC
A	GPKOW.NM_015698:1-1610_.800	CTGGTGCCTGGAGGAGCTGTGGTGGTTCTTTCTGGCCCTCACCGAGGCCTCTATGGGAAGGTGGAAGGCCTTGATCCTGA
A	PSMB1.NM_002793:1-913_.241	GCTTCTGATACTCGATTGAGTGAAGGGTTTTCAATTCATACGCGGGATAGCCCCAAATGTTACAAATTAACAGACAAAAC
A	ZSCAN21.NM_145914:45-1666_.401	CTCCAGGCCTGGGTGCAGGAGCATTGCCCGGAGAGCGCTGAAGAGGCTGTCACTCTCCTCGAAGATCTGGAGCGGGAACT
A	MRPL28.NM_006428:1-949_.721	CAGAGACTTTTGGAGGAGAAGGACCCTGTACCCCTGTTCAAGATCTATGTGGCGGAGCTGATCCAGCAGCTGCAGCAGCA
A	PSMC6.NM_002806:1-1312_.1041	GCTTTCGGATGGCTTTAATGGAGCAGATCTGAGAAATGTTTGTACTGAAGCAGGTATGTTCGCAATTCGTGCTGATCATG
A	PANK3.NM_024594:227-1539_.880	ATTTGGTTTGCCAGGTTGGGCTGTAGCATCTAGTTTTGGGAATATGATTTATAAGGAGAAGCGAGAATCTGTTAGTAAAG
A	BCDIN3D.NM_181708:1-1021_.480	GAGCTCTTTCTTAAGCCAATTTGGACGTTCAGTTTTTGACATTGGCTTCTGCATGTCAATAACCATGTGGATTCATCTGA
A	FNTB.NM_002028:66-1579_.960	GATTTCAGGGCCGCTGCAACAAGCTGGTGGATGGCTGCTACTCCTTCTGGCAGGCGGGGCTCCTGCCCCTGCTCCACCGC
A	HEMK1.NM_016173:172-1388_.1	AGCTGGGTCCAGGGGCCACTCTCAGCACTCACCTCAGCAGCTGACATCATAAAGCAGACTTGGGAACCTGGAAGCACTCT
A	METTL8.NM_024770:42-1465_.960	GGATGCAAGGTGTTGTAAACCGACTGTCCAAGTTACTGAAACCTGGGGGAATGCTGTTATTTCGAGACTATGGAAGATAT
A	NARFL.NM_022493:1-1543_.640	AGCACCGCCCGGTCCCCGCAGCAGGTCATGGGCTCCCTGGTCAAGGACTTCTTCGCCCAGCAGCAGCACTTGACCCCTGA
A	PIGK.NM_005482:1-1333_.1200	TTATGGAATTAAGCATATGAAGTTCATTTTTTAGACTTGATGATGAATGAAGAATGCATGGAGGACTGCAAACTTGGATA
A	ALKBH1.NM_006020:1-1279_.482	AACGGAGACCCCGAAGTTTACTGGAGAAACTGCGTTGGGTGACCGTAGGCTACCATTATAACTGGGACAGTAAGAAATAC
A	MTHFD2L.NM_001144978:1-1171_.800	CGCAGCTGGCAGATATTATCATAGTTGCTGCAGGTATTCCAAAGTTGATTACGTCTGATATGGTTAAAGAAGGTGCTGCT
A	GPKOW.NM_015698:1-1610_.722	TTGACCCCCACTGGCCCCTCCCGCATGCCAAGACCAGATGAGGAGCAAGAGAAAGATAAGGAAGATCAGCCTCAAGGGCT
A	NAIF1.NM_197956:120-1303__REV.1	TTCTGCCATGATGGGATGAAAACTCCATGGACTTGTAAGTGGGTCCTGTGATTGGCCTTGGCCTTAGACCGGCCACGTGC
A	C12orf66.NM_152440:1-1497_.400	CTGCTCCTCACGTGGAAGAACTCCTTTCCCACCTGTCAGAGCAGCTCTGCTTCTTTGTTCAGGCTCGGATGGAGATAGCA
A	STX17.NM_017919:37-1145_.400	AGCAACAGCAGAATTTCTCCAACTCCATTTGGAATCTGTAGAAGAACTTAAGAAGCAATTTAATGATGAAGAAACTTTGC
A	SUV39H1.NM_003173:1-1391_.1280	TACCTCTTCTAGCCCTTAGAAGTCTGAGGCCAGACTGACTGAGGGGGCCTGAAGCTACATGCACCTCCCCCACTGCTGCC
A	MTHFD2L.NM_001144978:1-1171_.1040	CCCTTCTGGCAGCTAAAAAAATCATTTACTAGATCACATGAAAGGATAAAGCAAACTGAAGTCATGCTATTTGTTTATTT
A	FUT10.NM_032664:257-1896_.1362	CAGAGCCCACAGTGTTTGCTTTCTCACCACTCCGGACTCCACCTTTGAGCTCTTTGCGAGAGATGTGGATTTCCAGCTTT
A	AGPAT6.NM_178819:840-2410_C0.720	AGTTCATGAGTAAACATGTTCACTTAATGTGTTACCGGATCTGCGTGCGAGCGCTGACAGCCATCATCACCTACCATGAC
A	FUT10.NM_032664:257-1896_.1520	GGCCTAGTATTCAAGGACTGATTTCAAAAATGATCAGAATGAAACAGACTAGAGCCTTCTTGAGGTTTATTTTCTAGGTT
A	PIGL.NM_004278:1-891_.482	AGTAAGTGGCCACAGCAATCACATTGCTCTGTATGCAGCTGTGAGGGCCCTGCACTCAGAAGGGAAGTTACCTAAAGGGT
A	YARS2.NM_001040436:1-1613_.320	GACCCCACGGCAGACTCGCTTCATGTGGGTCATCTACTTGCGCTGCTGGGCCTGTTTCATTTGCAGCGAGCGGGCCACAA
A	LRPAP1.NM_002337:1-1259_.641	TACAACGTCCTGCTGGAGACCCTGAGCAGGACCGAAGAAATCCACGAGAACGTCATTAGCCCCTCGGACCTGAGCGACAT
A	CYP20A1.NM_177538:523-2111_C0.1040	CCTGTTACTCCAGAGAAAATTGAGCAGCTCAGATATTGTCAGCATGTGCTTTGTGAAACTGTTCGAACTGCCAAACTGAC
A	GUCA1B.NM_002098:37-839_.722	ACGACTCCAGGCTCACCCAGGTTTCCAGGGTAGTAGGAGGGTCCCTGGCTCAGCCTGCTCATGCCCACTCTTCCCCTGGT
A	KCNJ14.NM_013348:108-1618_C1.962	GCAGAGCAGGCTTCCCACAGCCTCAAGTCTAGTTTCCCCGGCTCTCTGACTGCATTTTGTTATGAGAATGAACTTGCTCT
A	SPRY3.NM_005840:355-1421_.642	TCCTCGATTATGGCACTTGTCTCTGCTGTGTCAAGGGCCTCTTCTACCACTGCTCCACTGATGATGAAGACAACTGTGCT
A	TADA1.NM_053053:85-1292_.561	GAATGATAGTGACTGCTTATGAGCATGGGCTGGACAATGTCACCGAGGAGGCTGTTTCAGCTGTTGTCTATGCTGTGGAG
A	C12orf66.NM_152440:1-1497_.1122	GACAGGCCAGTCATGCACTGGCCCAATGTCATCATGATCATGACGGACCGCACATCTGATCTGAACAGCTTGGAGAAAGT
A	LRRC57.NM_153260:35-954_.560	CAAGTCATCGAACTCAACCTCAACCAGAATCAGATATCTCAGATCTCAGTGAAGATATCTTGCTGTCCACGCCTTAAAAT
A	RNF26.NM_032015:524-2025_.80	ACTAACTTCCATAGCCCTATCATGGAGGCAGTGTACCTGGTAGTGAATGGGTTGGGCCTGGTGCTGGACGTGCTGACCTT
A	RNF26.NM_032015:524-2025_.641	ACGGACGTAGTGGCTGCCTTCCTAGCCCACATTTCCAGCAGTGCTGTGGCCATGGCCATCCTCCTTTGGACACCCTGCCA
A	TMEM41A.NM_080652:1-991_.640	ATCGTGCAGTTCTTCTTCTCAGTTCTTATCGGTTTGATCCCATATAATTTCATCTGTGTGCAGACAGGGTCCATCCTGTC
A	SPRY3.NM_005840:355-1421_.402	CCAGCATTACACCCTCACCTTCAGGCCAATCCATCATCCGAACCCAACCTGGAGCAGGGGTCCACCCAAAGGCTGATGGT
A	FBXW2.NM_012164:139-1703_.1200	CAAACTTGGCCTTGCTTGGCTTTGGAGATATCTTTGCCCTGCTGTTTGACAACCGCTACCTGTACATCATGGACTTGCGG
A	ALKBH1.NM_006020:1-1279_.1040	GACAGGTCCTGGCCACAGACCAGAATTTCCCTCTAGAACCCATCGAGGATGAAAAAAGAGACATCAGTACAGAAGGTTTC
A	PANX1.NM_015368:286-1766_.720	ATAATTTAATCATCAAGTACATTAGCTGCCGCCTGCTGACACTCATCATTATACTGTTAGCGTGTATCTACCTGGGCTAT
A	FUT10.NM_032664:257-1896_.720	TTAGAAAAAGACTTGCTCCGCTGGTGTATGTACAGTCAGACTGTGACCCACCATCAGACAGGGACAGCTATGTTCGCGAG
A	FAM45A.NM_207009:1-1218_.162	AGGAACCTGCTGCTGAGAAAATGCTGCCTTACAGATGAAAACAAACTTCTCCATCCCTTTGTCTTTGGTCAGTACAGAAG
A	FUT10.NM_032664:257-1896_.1041	GGCTTCCAAGTAACAAAAGTGCTATTCTTGTATCAGAATTTTCTCACCCCAGGGAACTGGCAAGTTACATCAGACGACTG
A	PSMB1.NM_002793:1-913_.1	GAGAAGCCGGAAGTGGCGTAACGTCCGGTCAAGGCAGCCATCTCGCCGTGAGACAGCAAGTGTCGGATCCGCAGGCGCAG
A	ZSCAN22.NM_181846:48-1723_.1120	TCAGCACCAAAGGATTCATACTGGAGAGAAACCCTACAAATGTGGGGAATGTGGTAAAACCTTCAGCCGCAGCACTCACC
A	OBFC1.NM_024928:151-1457_.80	AAGCCACAGCCCTGCCTCTTGATGCAGCCTGGATCCAGCCGGTGTGAAGAGGAGACCCCTTCCCTCTTGTGGGGTTTGGA
A	MTHFD2L.NM_001144978:1-1171_.560	GATTGTGCCTTGATCAGCATTCTCTCATACCTGCCACTGCCAGTGCTGTTTGGGAAATAATAAAAAGAACAGGAATTCAA
A	NAIF1.NM_197956:120-1303_.242	TGGCACGGCATCCTGAGAAGGGTCAACGCCGTGGCCACCTGCCGCAGAGAGCTGCCTGAGGTCAAGAAGAAGTGGTCTGA
A	PARS2.NM_152268:23-1650_C1.560	AGAGGACCGGCTTGCCATCTGTCCCCGCTGCAGCTTCTCAGCCAACATGGAGACACTAGACTTGTCACAAATGAACTGCC
A	PSMC6.NM_002806:1-1312_.402	TAACATGTCTCATGAGGACCCTGGGAATGTTTCTTATTCTGAGATTGGAGGGCTATCAGAACAGATCCGGGAATTAAGAG
A	TMEM41A.NM_080652:1-991_.480	ACAGTTGGTGGTGTCCTACTTTCCTGATAAAGTGGCCCTGCTGCAGAGAAAGGTGGAGGAGAACAGAAACAGCTTGTTTT
A	LRRC57.NM_153260:35-954__REV.1	ACCTTACAGGATACTGACTTAGAACCTCTGTTGGAATGTGGCTGAGTCAAAGCCTCCTGTTGTTGTTAGGGGTATCTACA
A	FICD.NM_007076:47-1623_C1.1121	TGAACCTGCACCCAGTGGAGTTTGCAGCCTTAGCCCATTATAAACTCGTTTACATCCACCCTTTCATTGATGGCAACGGG
A	C8orf76.NM_032847:1-1295_.720	GCTCTTTATTTTCTGTGGAAGCGAATAGCAGTAATAGCCAGAAAAATGAGAAAGCTCTGACAAATATCCAAAACTGTATG
A	TADA1.NM_053053:85-1292_.881	CTGGCATGCTCCGGAGACACTCTACCTGCATCTTTGCCTCCGGTGAACATGTACGATCTTTTTGAAGCTTTGCAGGTGCA
A	FAM151B.NM_205548:44-1074_.82	GACGGCGGGCGTCGTCACCATGGCAGCATCCGCTGGAGGCCCAGGATCTTGGAGTGAAAATATACTGGAATATTTTCTGA
A	SPRY3.NM_005840:355-1421_.80	GAGCTAAAAAATCAAGGCAAAATGGATGCTGCGGTGACAGATGATTTTCAACAAATTCTGCCTATTGAACAGCTGCGCTC
A	SLC35E3.NM_018656:123-1264_C0.162	ACCTGCTGGTGTCCATCTGCATTGTGTTCCTCAACAAATGGATTTATGTGTACCACGGCTTCCCCAACATGAGCCTGACC
A	PSMB1.NM_002793:1-913_.80	GCCGTGCGATGTTGTCCTCTACAGCCATGTATTCGGCTCCTGGCAGAGACTTGGGGATGGAACCGCACAGAGCCGCGGGC
A	LRPAP1.NM_002337:1-1259_.240	AGGAGTTCCGCATGGAGAAGTTGAACCAGCTGTGGGAGAAGGCCCAGCGACTGCATCTTCCTCCCGTGAGGCTGGCCGAG
A	PGGT1B.NM_005023:1-1255_.880	CAATACACTAACTTTGAGAAAAATAGAAATTACATCTTATCAACTCAAGATCGCCTTGTAGGGGGATTTGCCAAGTGGCC
A	NUDT13.NM_015901:103-1361_.480	TGGAGACAGAGCTCAAGGGGTCTTTCATTGAGCTGAGAAAGGCACTCTTTCAACTCAATGCAAGGGATGCCTCCTTGCTG
A	PARS2.NM_152268:23-1650_C1.240	GAAGCCATTACGGCCTTAATTGCCTCCCAGAAGAAACTGTCCTACAAGCAGCTTCCCTTCCTGCTGTACCAAGTGACAAG
A	FICD.NM_007076:47-1623_C1.1281	CGACTACTACCACGTGTTGGAAGCTGCCAACGAGGGCGACGTGAGGCCTTTCATTCGCTTCATCGCCAAGTGTACTGAGA
A	ELAVL1.NM_001419:68-1248_C1.880	AGGGTTTGGCTTTGTGACCATGACAAACTATGAAGAAGCCGCGATGGCCATAGCCAGCCTGAACGGCTACCGCCTGGGGG
A	TBC1D20.NM_144628:49-1460_.561	TGCTGGTGGTAGGCGAGAGGCTGGCAACATCCCTGGTAGAAAAATTATCTACCCACCACCTCAGGGATTTTATGGATCCA
A	FBXW2.NM_012164:139-1703_.160	GACGGACTTGCAGAAAAATGAAACTCTGGATCACCTGATTAGTCTGAGTGGGGCAGTCCAGCTCAGGCATCTCTCCAATA
A	PSMC6.NM_002806:1-1312_.162	TGAAAAGTCTGAAAATGATCTGAAGGCCCTACAGAGTGTTGGGCAGATCGTGGGTGAAGTGCTTAAACAGTTAACTGAAG
A	FBXW2.NM_012164:139-1703_.562	TTACTACAAAGATGGACTTCTCTGTACAGGGTCAGATGACTTGTCTGCAAAGCTGTGGGATGTGAGCACAGGGCAGTGCG
A	GRPEL2.NM_152407:27-904_.240	AGGACCCTCCTGATGAGCTTGGGCCCCCTCTTGCTGAACGAGCCTTAAGGGTAAAAGCTGTTAAACTGGAGAAAGAAGTC
A	LRRC57.NM_153260:35-954_.402	CGTCTACCTTTGGGCAACTCTCTGCCCTCAAGACCCTGAGCCTCTCTGGGAACCAACTGGGAGCATTACCTCCCCAACTT
A	YARS2.NM_001040436:1-1613_.560	GATGGGCGCTCCTGGGGCAGCTTCACTGTGCTGGACAACTCGGCCTGGTACCAGAAGCAGCACCTGGTGGACTTCCTGGC
A	RRAGA.NM_006570:187-1328_.80	TCCGCGGTGCCCCGGCGGGTGATGCCAAATACAGCCATGAAGAAAAAGGTGCTGCTGATGGGGAAGAGCGGGTCGGGGAA
A	PGGT1B.NM_005023:1-1255_.160	AGGTTGACAATTGCATTTTTTGCACTCTCCGGGCTGGATATGTTGGATTCCTTAGATGTGGTGAACAAAGATGATATAAT
A	MRPS27.NM_015084:1-1381_.560	TGCCTTCCACCCAACTTCTCTCCCTCTATGTTTTATTTCATTGCCTGGCAAAGAAGACAGACTTCAGTTGGGAAGAGGAG
A	BTBD8.NM_183242:168-1465_C0.640	CAATGATAATTATGACTTGGAGCCTGCATCTGAATTAGGAGAAGATTTATTGAAGCTTTATGTGAAACCTTGTTGCCCAG
A	ZSCAN21.NM_145914:45-1666_.560	GCAAAGGAATCCCCGAGCAGCATGCAGCCACAGCCCTTGGAGACCAGTCACAAATACGAGTCTTGGGGGCCCCTGTACAT
A	TMED10.NM_006827:1-827_.640	CTTTTCAATGTTCTGTCTCATTGGACTAGCTACCTGGCAGGTCTTCTACCTGCGACGCTTCTTCAAGGCCAAGAAATTGA
A	NARFL.NM_022493:1-1543_.82	TGCATCAAGCCTGTCAAAGTGGAAAAAAGGGCGGGAAGTGGCGTGGCCAAGATTCGCATTGAAGATGACGGGAGCTACTT
A	ERAL1.NM_005702:1-1424_.480	CAGAGAAGGAGACCCAGGTGATTCTACTTGACACACCTGGCATTATCAGTCCTGGTAAACAGAAGAGGCATCACCTGGAG
A	PIH1D1.NM_017916:185-1256_.560	TACAACTTGCAGCTGAATCCGGAATGGCGCATGATGAAGAACCGGCCATTCATGGGCTCCATCTCGCAGCAGAACATCCG
A	SLC35E4.NM_001001479:546-1798_C0_REV.1	TGGGGGATCTCAGGAGCCACCTGGGATGGCCCTGGCCTGAATCCAGCCTCCGCTGTGGCCATAGAAGGAATGGAGAACAG
A	GORASP1.NM_031899:723-2245_.560	GAGTCTCATGAGGGGAAGCCCTTGAAGCTGATGGTGTATAACTCCAAGTCAGACTCCTGCCGGGAGGTGACTGTAACTCC
A	ZSWIM1.NM_080603:14-1671_C0.1120	ACTGTGCCTGGGCGAGCTTGCTGTGGTCCAGAAATCCACACACCTCATTGGCTCTGGCTCAGAAAAGATGAACATACAGA
A	PGGT1B.NM_005023:1-1255_.960	AGACAGTCATCCAGATGCTTTGCATGCATACTTTGGGATCTGTGGCCTGTCACTAATGGAGGAAAGTGGAATTTGTAAAG
A	NARFL.NM_022493:1-1543_.160	TTCCAAATTAACCAAGACGGCGGGACCCGGAGGCTGGAGAAGGCCAAGGTCTCGCTAAACGACTGCCTGGCGTGCAGCGG
A	PANX1.NM_015368:286-1766_.240	TGCTGCTCATCTCGCTGGCCTTCGCGCAGGAGATCTCGATTGGTACACAGATAAGCTGTTTCTCTCCAAGTTCTTTCTCC
A	NSMCE2.NM_173685:129-1072__REV.1	GGACACCAGCAGCCTACCTCCTACCCCAGCTGTCTGTTGAGAGCAGTGCTGACCCCAGCAGTTAGGGACTGGCTGCATAG
A	BTBD8.NM_183242:168-1465_C0.880	GATGCATTTTATATATGGAGGAACTCTGGACATTCCAGACAAAACTAATGTTGGTCAGATACTCAATATGGCTGATATGT
A	SLC35E4.NM_001001479:546-1798_C0.482	CTAAGGGCTGTGCCCCTGGACCTGGCACAACTGGTTACTACCACCACACCTCTGTTCACCCTGGCCCTGTCGGCGCTGCT
A	ALKBH1.NM_006020:1-1279_.960	AATGGTAGAGCCTTGTTCTATGGAGGACTGGCAGGTGTGTGCCAGCTACTTGAAGACCGCTCGTGTTAACATGACTGTCC
A	ZSWIM1.NM_080603:14-1671_C0.1200	TCCTGGAAGATACCCATAAGGTGCAGCCCCAGCCCCCTGCCAGCTGCAGCTGCTACTTTAACCAGGCCTTCCACCTGCCC
A	ERAL1.NM_005702:1-1424_.400	CAACCAGCTACTGGGCCGAAAGGTGTTCCCTGTTTCCAGGAAGGTGCATACTACTCGCTGCCAAGCTCTGGGGGTCATCA
A	ERAL1.NM_005702:1-1424_.162	CTTTCTCTGGTCCCCGCTTGGCCTCGGCTTCTCGCAGTAATGGCCAGGGCTCTGCCCTGGACCACTTCCTCGGATTCTCT
A	YIPF3.NM_015388:84-1336_.561	ATGGACCTCTCATGCTGGTCTTCACTCTGGTTGCTATCCTACTCCATGGGATGAAGACGTCTGACACTATTATCCGGGAG
A	BCDIN3D.NM_181708:1-1021_.560	ATCATGGAGACCATGGCCTATGGGAGTTCCTGGCCCATCTTTCCTCCCTCTGCCACTACCTCCTTGTGGAGCCCCAACCC
A	PPP2R5E.NM_006246:491-2094_.320	TTTGACTTCATGGACACGCTATCTGATCTTAAAATGAAAGAATACAAGCGCTCCACTCTTAATGAACTGGTGGACTACAT
A	NAIF1.NM_197956:120-1303_.80	AAAGAGGGGAGGGGAGAGGCCATGGCCGTCCCAGCCAAGAAAAGGAAGATGAACTTCTCAGAGCGGGAGGTGGAGATCAT
A	CYB5RL.NM_001031672:221-1368_C0.801	AGGCCCGTTTCTGGAATGTCCGTACCTTCTTTGTACTCAGCCAGGAGAGCTCCTCAGAGCAGCTTCCCTGGAGTTACCAA
A	GPKOW.NM_015698:1-1610_.401	CTCATTGCGGAATCCAAGAAGTCTCTGGAAGAGAGAGAGAATGCGGGTGTCGACCCCACGCTCGCTATCCCCATGATCCA
A	LRRC57.NM_153260:35-954_.161	CTTAAGGACCGAGGGCTGACCGAGTTCCCCGCAGACTTGCAGAAGCTGACGAGCAATCTCAGGACCATCGACTTGTCCAA
A	NKAP.NM_024528:68-1515_C2.240	CGAAGAGGTGAAATTGGCTTGACAAGTGAAGAAATTGCATCATTTGAATGCTCAGGTTATGTAATGAGTGGTAGCAGGCA
A	PSMB1.NM_002793:1-913_.400	CATTCCAATAATAAGGCCATGACTACGGGGGCAATTGCTGCAATGCTGTCTACAATCCTGTATTCAAGGCGCTTCTTTCC
A	TMEM161B.NM_153354:57-1720_.160	GATTATACCTCACTATTCTCTTGCTCGATGGCTACTCTGTAATGGCAGTTTGAGGTGGTATCAACATCCTACAGAAGAAG
A	FAM45A.NM_207009:1-1218_.880	TGGGTCAGCTAATTGTTCAGTCTGCAGAAGATCCAGAGAAATCAGAGAGCCACGTTATACAGGATATTGCTCTAAAAACA
A	ASPRV1.NM_152792:478-1709_.560	AGTCCCCAGGACCAGGGAGACTATGGGACTGTGAAAGAGGCCCTCCTGAAGGCCTTTGGGGTCCCTGGGGCTGCCCCCAG
A	PEX12.NM_000286:517-1796_.880	CCTTGACTGGTGGTACTCATCTGAAAATCAAGAAACCATCAAGTCATTGACTGCCCTGCCTACTCCACCACCACCTGTAC
A	ZFP92.NM_001136273:1-1251_.880	TGCGGCCAGTGCGCCAAGGCCTTCAAGGGCGTCTCGCAGCTCATCCACCACCAGCGCAGCCACAGCGGCGAGCGGCCCTT
A	GPN2.NM_018066:183-1315_.801	TTGTCTCCTTTATCCCTCTCAACATCCAGGACAAGGAGAGCATCCAGCGAGTCCTGCAGGCTGTGGATAAAGCCAATGGA
A	PNO1.NM_020143:1-921__REV.1	ATCTTGCCTTTGGACTCTGGTGAAAAATACTTTACAGTGGTCGGTCACAAGAAACCAGCTGAACAATTTCAGTCATTTGA
A	NUDT13.NM_015901:103-1361_.960	TCCAGGTGAACTTGAGAGAATTAGAGACAGCTGCCTGGTTCAGTCATGATGAGGTAGCCACAGCCCTGAAGAGAAAGGGC
A	PPP2R5E.NM_006246:491-2094_.1520	CAACATTACTAACCTGTGGAGTCACACGTTTATGTAGTAGAAGATGGAGCAACAGTTTTCTGTATTGTGCAACTTTACAG
A	FUT10.NM_032664:257-1896_.401	GGAGCAGATGCTTGTTTCTTCACCATCAACCGGACCTACCTCCATCATCACATGACCAAAGCATTCCTCTTCTATGGTAC
A	MRPL28.NM_006428:1-949_.322	GGCGAGGGCTGGATCCTGGGCCAAATATATGCCAACAACGACAAGCTCTCCAAGAGGCTGAAGAAAGTGTGGAAGCCACA
A	CYB5RL.NM_001031672:221-1368_C0.641	TATGGTGAGCTCCTCTTGCTGGCTGCGGGCACGGGCCTGGCCCCCATGGTGCCTATCCTGCAGAGCATCACAGACAATGA
A	SPRY3.NM_005840:355-1421_.560	AAGTGCGTCCCCTGCACAGCAGCTCGCCCTCTCCCCTCCTGCTGGCTGTGCAACCAGCGCTGCCTTTGCTCTGCTGAGAG
A	NUDT13.NM_015901:103-1361_.241	AGCGTTTTACCTCTTTCATAGTCTGGCTCCTCTGCTTCAGACTTCAGCACATCAATACCTGGCCCCCCGGCACAGCCTGT
A	ACTR1B.NM_005735:109-1439_C1.960	GCTCAACGCTTTTCAAAGGCTTCGGAGACCGATTACTCAGTGAAGTGAAGAAGCTTGCCCCAAAGGATATCAAAATCAAG
A	TBC1D20.NM_144628:49-1460_.480	TTGACATCATCCTCCTCATCTTGGAGCGCAACCCTCAGCTGCACTACTACCAGGGCTACCATGACATTGTGGTCACATTT
A	PPP2R5E.NM_006246:491-2094_.1362	TGTTTGACGAGCTGACAGCCACATACAAGTCAGATCGTCAGCGTGAGAAAAAGAAAGAAAAGGAGCGTGAAGAATTGTGG
A	OBFC1.NM_024928:151-1457_.400	TCCAAGTGCAGCAAGAGAGCTCAGCTTAACCTCACAACTTAAGAAGCTACAAGAGACCATTGAGCAGAAAACAAAGATAG
A	FICD.NM_007076:47-1623_C1.1440	CAAGGAGACGCTTCCTGTGAAGCCCTAACCCTAGAAATCCTCAGTGACAAAGGCTGTCCTGAGGTAGGAAAAAAAAAAAG
A	GPKOW.NM_015698:1-1610_.960	AGCAGGAGTTTGACAAGAACACCTTGGATCTCAGGCAACAGAACGGAACTGCCTCATCACGGAAGACCCTCTGGAATCAA
A	C19orf54.NM_198476:21-1276_.960	TGCTGTCCAAGCAGGGCAAGAGTTGGCACTATCAGCTGTGGGACTACGACCAGGTCCGGGAGAGCAACCTGCAGCTGACG
A	ALKBH1.NM_006020:1-1279_.800	CCCCCACGGCCATGTTTATGCACAGTGGTGACATCATGATAATGTCGGGTTTCAGCCGCCTCTTGAACCACGCAGTCCCT
A	PIGL.NM_004278:1-891_.721	TCCTCTGGTTCCGCCGCCTCTACATTATCTTCTCCCGGTACATGAGAATCAACTCACTGAGCTTCCTCTGAAGCCTTGAA
A	KCNJ14.NM_013348:108-1618_C1.2	GGTCGCTTCGTCAAGAAAGACGGGCACTGCAACGTGCGTTTCGTAAACCTGGGTGGCCAGGGCGCGCGCTACCTGAGCGA
A	ACTR1B.NM_005735:109-1439_C1.240	AGGAGCACCGGGGGCTGCTGACCATCCGCTACCCCATGGAGCACGGCGTGGTGCGAGACTGGAACGACATGGAACGCATC
A	RAB7A.NM_004637:133-956_.400	TAGCTGGAGAGATGAGTTTCTCATCCAGGCCAGTCCCCGAGATCCTGAAAACTTCCCATTTGTTGTGTTGGGAAACAAGA
A	NKAP.NM_024528:68-1515_C2.80	GGATCGAACAAAGGCTGAAGAACCATCAGATTTAATTGGCCCAGAGGCTCCAAAAACACTTACCTCTCAAGATGATAAAC
A	NKAP.NM_024528:68-1515_C0.1	GTTCCGCAGCGGCAGGTCCCGGGAACCAAGGCAACAGACATCTTCCTAGGCTCGCGAGAGCGCCCCCTTGTCCCACGGCT
A	TMEM161B.NM_153354:57-1720_.720	GTGCGATGCAGTTTCTTGAAAAGCAAGGTTTAGAATCTCAGAGTCCTGTTTCAAAACTTACTTTCAAATTTTTCCTGGCT
A	PANK3.NM_024594:227-1539_.960	AAGATCTGGCAAGAGCTACTTTAGTTACTATCACCAATAACATTGGTTCTGTGGCACGAATGTGTGCTGTTAATGAGAAA
A	PGGT1B.NM_005023:1-1255_.1040	TTCATCCTGCTCTGAATGTAAGCACACGGACTTCTGAACGCCTTCTAGATCTCCATCAAAGCTGGAAAACCAAGGACTCT
A	NSMCE2.NM_173685:129-1072_.320	CAACTAAACCATTATGTAAAGGCTGTTCAATCTACAATAAATCATGTGAAAGAAGAACGTCCAGAAAAAATACCAGATTT
A	BTBD8.NM_183242:168-1465_C0.480	ACTATGAAGAGGAAATTCTTAGGAAAAAGATAATGGAGATTGGGATATCACAAAAGCAACTTGACATCAGTTTTCCAAAG
A	YARS2.NM_001040436:1-1613_.1360	AATGATAACAGAAGGCGGAGTCAGCATAAATCACCAACAAGTAACAAATCCTGAGAGTGTTTTAATTGTTGGACAACATA
A	GORASP1.NM_031899:723-2245_.1280	TCTGCAGCCTCACCAGAAGATGGGCTGTCCGCCGAGCTGCTTGAAGCTCAGGCTGAGGAGGAACCAGCAAGCACAGAGGG
A	MRPL19.NM_014763:1-1004_.322	GTTAGAAAGGAGAAAAGTACTCCACATTCCAGAGTTCTATGTTGGAAGTATTCTTCGTGTTACTACAGCTGACCCATATG
A	GPN2.NM_018066:183-1315_.1	AGGTATACGTACTGGGACCCTCGCCCTCAGTCTCGTCTCCGGCGCGGCTACCTGCCCCGTTTTCCCTGTGAGTTGACCTG
A	B3GNTL1.NM_001009905:1-1200_.160	TGGAGCTGTCTGTTTTCAATGATGCCAGTAAGGACAAGTCTGGGGCTATCATTGAAAAATGGAGAGTGAAGCTGGAAGAT
A	BFAR.NM_016561:182-1734_.1280	TGGAGCCATTTCTGGAAAGTATCAACGCAGGGGCTTTTTGTGGCCATGTTCTGGCCCCTCATCCCTCAGTTTGTTTGCAA
A	TADA1.NM_053053:85-1292_.160	GGACAACGTGAAACAATACTGGGCTAACCTAAAGCTGTGGTTCAAGCAGAAGATCAGCAAAGAGGAGTTTGACCTTGAAG
A	YIPF3.NM_015388:84-1336_.722	CTGTGCAACGCCCAGATCACCATGCTGCAGATGTTGGCACTGCTGGGCTATGGCCTCTTTGGGCATTGCATTGTCCTGTT
A	TMEM19.NM_018279:484-1694_.322	AGATCACAGTGGGGCTCTAGGAGGGCTAGTCGTTGGATTTATCCTAACCATTGCAAATTTCAGCTTTTTTACCTCTTTGC
A	YARS2.NM_001040436:1-1613_.1040	TTCACTTTCCTGCCCCTTCCAGAGATTGATCATATCATGCAGCTGCATGTCAAAGAGCCAGAAAGGCGGGGTCCTCAGAA
A	ZSCAN21.NM_145914:45-1666_.1040	TTCAGCCACAGCTCAAACCTCACCCTCCACTACAGAACACACTTGGTGGACCGGCCCTATGACTGTAAGTGTGGAAAAGC
A	GORASP1.NM_031899:723-2245_.801	CTGGACCCACCCCCGAGGACTCTCCTTCCCTGGAGACAGGTTCCAGGCAGAGTGACTACATGGAGGCCCTGCTGCAGGCA
A	PIH1D1.NM_017916:185-1256_.720	AGCCTCACCTGAACCTGTGGCTGGAAGCCCCCGACCTCCTCTTGGCCGAAGTTGACCTCCCCAAACTGGATGGAGCCCTG
A	PNO1.NM_020143:1-921_.1	TGGCTTCTGCGTGGTGCAGCTGCGCACGTGTTTCAGCCGGCAGCGCTTTAAGATTTCCGGGGATGGAATCCGAAATGGAA
A	ZSCAN21.NM_145914:45-1666_.721	ATCAGCAGATGAGCAGAAAGGTTCTGAAGCAGAGGGGCTCAAAGGGGATATAATTTCTGTGATTATCGCCAATAAACCTG
A	PIGK.NM_005482:1-1333_.161	GAAGTGGCCATACAAACAACTGGGCTGTTCTGGTGTGTACATCCCGATTCTGGTTTAATTATCGACATGTTGCAAATACC
A	ZFP92.NM_001136273:1-1251_.801	AGAGTGCGGCAAGGCCTTCAGCCGCAGCTCCAACCTCATCGAGCACCAGCGCACGCACCGCGGCGAGAAGCCCTACGCCT
A	OBFC1.NM_024928:151-1457_.1120	CGAGGCTGTGCTGCAGCAAGTTCTGGAGCTCCTGGAGGACCAGAGTGACATTGTCAGCACAATGGAGCACTACTACACAG
A	ADAT2.NM_182503:1-722_.241	CAAAAATGCTACTCGACATGCAGAAATGGTGGCCATCGATCAGGTCCTCGATTGGTGTCGTCAAAGTGGCAAGAGTCCCT
A	NAIF1.NM_197956:120-1303_.560	GCCCTCGGACCCTCGGCCACCGCAGCCGCAGCCACGGTCACCCTGACACAGATCCCCACAGAGACCACCTATCACACGCT
A	PPP2R5E.NM_006246:491-2094_.1281	TTTCAAAAGAACATTGGAATCCGGCTATTGTGGCGTTGGTGTACAATGTGTTGAAGGCATTTATGGAAATGAACAGCACC
A	ELAVL1.NM_001419:68-1248_C1_REV.1	TACGGAATAGATAATTAAGAGTGAAGGAGTTGAAACTTTTCTTGTTAGTGTACAACTCATTTTGCGCCAATTTTCACAAG
A	TMEM161B.NM_153354:57-1720_.400	CTTTCCAGAATACCAGTGGCTGGTGGATTTCACAGTGGCTGCTACAGTTGTGTATCTAGTAACTGAAGTCTACTACAATT
A	FBXW2.NM_012164:139-1703__REV.1	GACTGACTTTGGGTGCCGGGGCTGCGGGTTTTGGGTGCAACCTCTGCGGCAGCCGACTGCATGAACCAAAGTTCTCACCT
A	CLYBL.NM_206808:1-1155_C1.81	GCTTTATGTACCTGGAAATGATGAAAAGAAAATAAAGAAGATTCCATCCCTGAATGTAGATTGTGCAGTGCTCGACTGTG
A	EIF2S2.NM_003908:70-1271_C1.321	GAAGAATGTTAAGTTCCCAGATGAGGATGAAATACTAGAGAAAGATGAAGCTCTAGAAGATGAAGACAACAAAAAAGATG
A	MRPL19.NM_014763:1-1004_.161	ACTGGGCCTTCCGAGCCCGGTGCGTTCCAACCGCCGCCGAAACCGGTCATCGTGGACAAGCACCGCCCCGTGGAACCGGA
A	TMEM161B.NM_153354:57-1720_.960	CAATCACCAAAGACTACATTATGAACCCACCACTGGGCAAAGAAAGTATCCCTTTAATGACAGAAGCCACATTCGATACT
A	KPTN.NM_007059:5-1515_.1280	CAGCACAGCCTGATTCAGGCCTCAGAGCTGGTCTTGACCCGGCTTCGACATCAAGTGGAGCAGAGGAGACGTCGGCTACA
A	OBFC1.NM_024928:151-1457_.801	CTTTGCTGTCCCTTGCCAATCAGCCTGTGATTCACAGTGCCTCCTCCGACCAAGTGAATTTTAAGAAGGACACCACTTCC
A	METTL8.NM_024770:42-1465_.162	ACCAAAGTGGTTACCACCCAGTGGCCCCTCTGGGATCAAGGATTTTAACTGACCCAGCCAAAGTTTTTGAACACAACATG
A	PIGK.NM_005482:1-1333_.561	TCAAGATTCTGAAGAAATTACCAACATAGAACTCGCGGATGCTTTTGAACAAATGTGGCAGAAAAGACGCTACAATGAGC
A	TMEM161B.NM_153354:57-1720_.802	TTTCTGTTCATTCATTGGGGCTTTTTTGACATTTCCTGGATTACGACTGGCTCAAATGCATCTGGATGCCCTGAATTTGG
A	OBFC1.NM_024928:151-1457_.641	CCTTTTCACAGCTCAGCCCTAGAGAAAGAAGAGGCACTAAGCAATCCAGGCGCCCTGGACCTCCCCAGTCTCACGAGTTT
A	TBC1D20.NM_144628:49-1460_.1040	CAACAGCAAGCTGAGAGGACGGCAGCCTCTACTTTCAAAGACTTTGAGCTGGCATCAGCCCAGCAGAGGCCTGATATGGT
A	RAB7A.NM_004637:133-956_.480	TTGACCTCGAAAACAGACAAGTGGCCACAAAGCGGGCACAGGCCTGGTGCTACAGCAAAAACAACATTCCCTACTTTGAG
A	TMEM41A.NM_080652:1-991_.800	CTGGAACCCTCATTAAAAAATTTAGTCAGAAACATCTGCAATTGAATGAAACAAGTACTGCTAATCATATACACAGTAGA
A	PSMA2.NM_002787:1-853_.2	GCCACAGTGCGCATGTGTGCGGCTGTGCTTTGGCTCTTCGGGTAAAGATGGCGGAGCGCGGGTACAGCTTTTCGCTGACT
A	SLC35E3.NM_018656:123-1264_C0.400	AGGCACCTATCAGCTGGCCAAGGCCATGACCACGCCGGTGATCATAGCCATCCAGACCTTCTGCTACCAGAAAACCTTCT
A	BTBD8.NM_183242:168-1465_C0.1120	GTGGATTGTAAAGCATTTTGCAAGGTTTTGGTCTGAGAGAAGCTTTGCAAATATACCTCCTGAGATTCAGAAAAGTTGTC
A	FAM45A.NM_207009:1-1218_.800	TGTGAATCTGGCAGAGAGTGAGATTACCATTGCTCCCCTTGCAAAAGAGGCCATGGCAATGGGCAAACTGCACAAAGAAA
A	C8orf76.NM_032847:1-1295_.1202	ATAAAAAACAAAACCACAAATATCTTGTACTGTATTAATTGTCCTTGTTTACTTCAGACAGGATCCATTGCTAATCATGG
A	C19orf54.NM_198476:21-1276__REV.1	TGCAGCCTAGCTCGGTAACCATTTGAAGTGTGCCTACACTTCTCCCACTGTGTGATGGCGACAAGATTGAAGCTAGGTCT
A	OBFC1.NM_024928:151-1457_.880	CAAGGCAATTCATAGTATATTTAAGAATGCTATACAACTGCTGCAGGAAAAAGGACTTGTTTTCCAGAAAGATGATGGTT
A	MRM1.NM_024864:116-1377__REV.2	TCATGTGCTGGAGTCAGGGACGGCCGCACCTGCCTCCGCCGGCTCCAGTGTGCGGGGAGCCTCTGCCTGAGTGTGCACCA
A	C19orf54.NM_198476:21-1276_.160	ACCCCAAGCCAGCAGCATTCCATCTCCTCCTCTACCCCCAAGTCCCCTGGACTTTTCAGCTTTACCATCCCCTCCCTGGA
A	GRPEL2.NM_152407:27-904_.560	CTGAAAAGTGTGTTTGCCAAGCATGGCCTGGAGAAACTGACACCCATTGGTGACAAATATGACCCCCATGAGCATGAACT
A	GUCA1B.NM_002098:37-839_.560	GATGAGAATGGAGATGGCCAGCTGTCTCTGAACGAGTTTGTTGAAGGTGCCCGTCGGGACAAGTGGGTGATGAAGATGCT
A	ZFP92.NM_001136273:1-1251_.481	TTCAGCCGCAGCTCCAACCTCATCAAGCACCGCATCATCCACAGTGGCGAGAAGCCTTACGCGTGCCCCGAGTGCGGCAA
A	MTHFD2L.NM_001144978:1-1171_.640	ACATTTGGAAAAAATGTGGTTGTGGCTGGAAGATCCAAGAACGTAGGGATGCCTATTGCCATGCTTTTACACACTGATGG
A	PSMC6.NM_002806:1-1312_.240	AGAAAAATTCATTGTTAAAGCTACCAATGGACCAAGATATGTTGTGGGTTGTCGTCGACAGCTTGACAAAAGTAAGCTGA
A	PARS2.NM_152268:23-1650_C0_REV.1	AGGGCGGCGCCTGCTGCTGTCTCGTGTGTTCCAGCCACAGAACCTTCGGGAAGACCGGGTGCTCTCCCTGCAGGACAAAT
A	TAS2R20.NM_176889:1-1030_.720	TTACTTTCTGTGTCTAATCATATCGTTTTGGAATTTTAAGATGCGACCAAAAGAAATTGTCTTAATGCTTTGCCAAGCTT
A	PPP2R5E.NM_006246:491-2094_.640	TGTATTACAGCTTCTGGAGCTATTTGACAGCGAAGACCCTCGGGAACGGGACTACTTAAAAACAGTCTTACACAGAATTT
A	NARFL.NM_022493:1-1543_.400	CTGAATCCTACAGATACTGCCAGGAAATTAACCTCATTCTTTAAAAAAATAGGGGTGCACTTCGTCTTCGACACCGCCTT
A	PIGL.NM_004278:1-891_.640	ATACGCAGGATGTCCTCTTCGTGCTCAACAGCAAAGAAGTGGCACAGGCCAAGAAAGCCATGTCCTGCCACCGCAGCCAG
A	OTUD6B.NM_016023:1-1171_.880	CTAAGAGCTCTGTCTCACATTTTACAAACACCAATAGAGATAATACAGGCAGATTCTCCTCCCATTATAGTTGGTGAAGA
A	BFAR.NM_016561:182-1734_.562	AGTGGCAGTGGTCCTGCTCGTCTATCACTGGAGCAGCAGGGAATCTGAACACGACCTCCTGGTCCACAAGGCTGTGGCCA
A	EIF2S2.NM_003908:70-1271_C1.561	AGTCGTCCGAGTAGGAACCAAGAAAACTTCTTTTGTCAACTTTACAGATATCTGTAAACTATTACATCGTCAGCCCAAAC
A	ZSWIM1.NM_080603:14-1671_C0.400	TCGGGTGCAGCTGGAGGGTCATCTTGCCCGAGCAGTCTACTTTGCCATCCCTGCCAAGGAGGACACTGAAGGCCTGGCCC
A	NSMCE2.NM_173685:129-1072_.80	GGCCCAGGTACTAATTTCAAGATGCCAGGACGTTCCAGTTCAAATTCAGGTTCAACTGGTTTCATCTCCTTCAGTGGTGT
A	SUV39H1.NM_003173:1-1391_.800	ACGGATGATGGGCGTGGCTGGGGCGTCCGCACCCTGGAGAAGATTCGCAAGAACAGCTTCGTCATGGAGTACGTGGGAGA
A	PNO1.NM_020143:1-921_.400	CAAGGAATGTAGAAATCAGGACTTGTAAAGAAACCAAGGATGTTAGTGCTCTGACAAAAGCAGCTGATTTTGTGAAAGCT
A	NUDT13.NM_015901:103-1361_.400	GCAGCAGGAAGCATGGTTTGCTCTGGATCTAGGTCTGGATAGCTCCTTTTCCATAAGTGCCTCCTTACACAAACCTGAAA
A	FNTB.NM_002028:66-1579_.320	CAGAGGGAGAAGCACTTCCATTATCTGAAAAGAGGCCTTCGACAACTGACAGATGCCTATGAGTGTCTGGATGCCAGCCG
A	GUCA1B.NM_002098:37-839_.80	CTGACGCTCCTCAGGGCTAGCATGGGGCAGGAGTTTAGCTGGGAGGAGGCGGAGGCAGCTGGCGAGATAGATGTGGCGGA
A	BTBD8.NM_183242:168-1465_C0.160	TTGCAGTAAGGGGTTGCAAAGGAAGGGGCCGTGTGAGCGGCGCCGGCTGAAGGCGACGGTGTCGGAGCAGCTCAGCCAGG
A	RNF26.NM_032015:524-2025_.1	CTTCCAAATTAATCCCAGACCCCCTAAAATATTGACAACCTTGACAACCCCCCAACCGAGGAGCCAGACTTTGTTTTGGA
A	RRAGA.NM_006570:187-1328_.640	GATTCCCAACGTTCAGCAGCTGGAGATGAACCTCAGGAATTTTGCCCAAATCATTGAGGCCGATGAAGTTCTGCTGTTCG
A	MRPL28.NM_006428:1-949_.400	CAGCTGTTTGAGCGAGAGTTCTACAGTGAGATCCTGGACAAGAAGTTCACAGTGACTGTGACCATGCGGACCCTGGACCT
A	FUT10.NM_032664:257-1896_.80	AGTCACCCAGGGCAGGGCAGCATGGTGCGGATTCAGAGGAGGAAGCTTTTGGCATCTTGCCTGTGCGTCACAGCCACCGT
A	C12orf66.NM_152440:1-1497_.560	CATGAAAAAATACAGCTCCAGATTTCACCACCCAATCCTCAGTCCTTTGGAAAGCAGTTTCCAGCTGGAAGTTGACGTCC
A	FUT10.NM_032664:257-1896__REV.1	AAACAGACTAGAGCCTTCTTGAGGTTTATTTTCTAGGTTGCCTTAATATTTGAACATAATAGCTATTCTGTTGACTATCC
A	MRPS27.NM_015084:1-1381_.640	AGGAACTTTGGTGCATCCCTTTTGCTTCCAGGCCTAAAACAAAAGAACTCAGTGGGTTTCAGTTCCCAGTTGTATGGCTA
A	LRPAP1.NM_002337:1-1259_.1042	CAGCCGCGAGAAGCACGCCCTGCTGGAGGGGCGGACCAAGGAGCTGGGCTACACGGTGAAGAAGCATCTGCAGGACCTGT
A	AGPAT6.NM_178819:840-2410_C0.640	AGCACTGGCTTTCACAGGGATTAGCCTTCTGGTGGTGGGCACAACTGTGGTGGGATACTTGCCAAATGGGAGGTTTAAGG
A	ASPRV1.NM_152792:478-1709_.720	TGAGGTTCCTGGTGGACTCTGGGGCCCAGGTCTCTGTGGTCCACCCAAACTTGTGGGAGGAGGTCACTGATGGCGATCTG
A	MRM1.NM_024864:116-1377_.641	AGCTGCCCGCTCACTCCAGTAGTCAGCAAGTCCAGCGCGGGGGCTATGGAGGTGATGGACGTGTTCTCCACTGATGACCT
A	TAS2R20.NM_176889:1-1030_.242	TAATTTTTATTTCTAATGCCTGGGCAGTAACCAATCATTTCAGCATCTGGCTTGCTACTAGCCTCAGCATATTTTATTTG
A	PANX1.NM_015368:286-1766_.161	ACGGAGCCCAAGTTCAAGGGGCTGCGACTGGAGCTGGCTGTGGACAAGATGGTCACGTGCATTGCGGTGGGGCTGCCCCT
A	CYP20A1.NM_177538:523-2111_C0_REV.1	GGAGGGACAGGTTATTGAAACAAAGTATGAACTGGTAACATCATCAAGGGAAGAAGCTTGGATCACTGTCTCAAAGAGAT
A	KPTN.NM_007059:5-1515_.1121	CGGGGCCCAGAGTCGGGGCTTCCTGAGGCCCAGCACGGGTTCCATCTGCTGTGGCAGCGGAGCTTCTCCAGTCCCCTGCT
A	ASPRV1.NM_152792:478-1709_.81	AGCTTCCAGAACAAAGGAGAATGGGGAGCCCAGGGGCCAGCCTAGGCATCAAAAAGGCTCTGCAGAGTGAACAGGCCACA
A	ELAVL1.NM_001419:68-1248_C1.800	ATCCTCTGGCAGATGTTTGGGCCGTTTGGTGCCGTCACCAATGTGAAAGTGATCCGCGACTTCAACACCAACAAGTGCAA
A	PIGL.NM_004278:1-891_.80	GGGCTTCCTCTGGGTTTGGGACTCCTCAGAACGAATGAAGAGTCGGGAGCAGGGAGGACGGCTGGGAGCCGAAAGCCGGA
A	MFSD9.NM_032718:1-1593_C1_REV.2	AGCAACAAAATTTGAGATGGTTGAATGAGGGCCGGAGGCCATGATGAAAAGGGCACTTTGGAAAGGGTTGGGGTGGAAGG
A	B3GNTL1.NM_001009905:1-1200_.801	GCCTTCACCATCTGGAACGCTGGCAAGCAGGGGCGCCGGCTGTACCGCAGCTTGACTGCCGGCAGCCAGCGCAAGGTGGT
A	PGGT1B.NM_005023:1-1255_.1	GGACGTCGCTTCCGGAGCAGCATGGCGGCCACTGAGGATGAGAGGCTAGCAGGGAGCGGTGAGGGAGAGCGGCTGGATTT
A	ARL10.NM_173664:1-900_C1_REV.1	CACCTGCCTGTCAAGACCATAGTTGTACTGCTGCTGCTTCATTGCCAGACTGGGCCTGGGGCAAGAGCCACATGGCAGCA
A	ZSCAN21.NM_145914:45-1666_.1	CATGGTTTAACTTGTGGCCCTAAAGAACTGGAAACCCAAAGGAACGAATATTCCTGCCCCACAGAGTCCCATCTTTGGTG
A	TAS2R20.NM_176889:1-1030__REV.1	GTGTTTTCTAGCAGAAAACAAATTGATGGTGTCTGGAACATTTTATATTTCCCACAAGTTTTTCCGTAGTCTATGTATTT
A	ELAVL1.NM_001419:68-1248_C1.482	CGGTTTGACAAACGGTCGGAGGCAGAAGAGGCAATTACCAGTTTCAATGGTCATAAACCCCCAGGTTCCTCTGAGCCCAT
A	YIPF3.NM_015388:84-1336_.800	TTCATCACCTATAATATCCACCTCCACGCCCTCTTCTACCTCTTCTGGCTGTTGGTGGGTGGACTGTCCACACTGCGCAT
A	TMEM19.NM_018279:484-1694_.1121	CATTTCCACAGGTTGAAACTGGTGAGTCCAGCTAAATTTGCAATTCCAACTTTCATCCTAAGAATAATAACTGTAATGGC
A	RRAGA.NM_006570:187-1328_.161	ACCAGCATGAGGTCGATAATCTTCGCCAATTACATTGCTCGCGACACCCGGCGCCTGGGGGCCACCATTGACGTGGAACA
A	TMED10.NM_006827:1-827_.321	ACTCCAAAGAGGATGCAACCAAGGGGAAATTTGCCTTTACCACTGAAGATTATGACATGTTTGAAGTGTGTTTTGAGAGC
A	MRM1.NM_024864:116-1377_.1040	GGGGAGAGAAGGCAGCTTCTCCAAGACCCCCAAGAACCCTCAGCCAGGTCTGAAGGGCTCAGCATGGCTCAGCACCCAGG
A	TMEM41A.NM_080652:1-991_.882	AGACACATGATCTGGATTTTCTGTTTGCCACATCCCTGGACTCAGTTGCTTATTTGTGTAATGGATGTGGTCCTCTAAAG
A	ACTR1B.NM_005735:109-1439_C1.801	ATGTGGGGCCTGCACGATTCCGGGCCCCCGAGCTGCTGTTCCAGCCGGACCTTGTCGGGGATGAGAGTGAGGGGCTCCAT
A	SUV39H1.NM_003173:1-1391_.641	GGGGCGTCACTGCACAAGTTTGCCTACAATGACCAGGGCCAGGTGCGGCTTCGAGCCGGGCTGCCCATCTACGAGTGCAA
A	GUCA1B.NM_002098:37-839_.402	ATGATAAGGATGGCAATGGCTGCATCGACCGCCTGGAGCTACTCAACATTGTGGAGGGAATTTACCAGCTGAAGAAAGCC
A	ALKBH1.NM_006020:1-1279_.560	ACTCAGCAGATCATTACACACCTTTCCCTTCTGACCTGGGTTTCCTCTCAGAGCAAGTAGCCGCTGCCTGTGGATTTGAG
A	RNF26.NM_032015:524-2025_.560	ATCTGCCTCATCGGCACTCAGAACCTCTTTTCCCTGGTGCTGGCCCTGTGGGATGCAGTGACCGGGCCTCTGTGGAGGAT
A	MTHFD2L.NM_001144978:1-1171_.321	TGTCAGGAATAAGATAAGAGCTGCCTCTGCTGTAGGTATTTGTAGTGAGCTCATTCTAAAACCTAAGGATGTTTCTCAGG
A	PIGU.NM_080476:101-1608_C1.1121	CCTGTGGCACCTCTGGATTTATGCAGGAAGTGCCAACTCTAATTTCTTTTATGCCATCACACTGACCTTCAACGTTGGGC
A	ZSWIM1.NM_080603:14-1671_C0.160	TGGCATTTGGACAGCTCCCATCTCTCCCATGGCCCTGACAATGCTGAATGGGCTCCTGATTAAGGACTCAAGCCCACCTA
A	FBXW2.NM_012164:139-1703_.1041	GCTTAAAGACATTGTCTGTCTCTGAGGATAGAAGTATCTGCCTGCAGCCAAGACTTCATTTTGATGGCAAATACATTGTC
A	SPRY3.NM_005840:355-1421_.721	TGATGAGCCCTGCTCTTGTGGGCCTAGTTCTTGCTTTGTCCGCTGGGCAGCCATGAGCCTCATCTCCCTCTTCCTACCCT
A	YARS2.NM_001040436:1-1613_.1280	TTTTTTCTCGATCCTGGAACAAGTGTCCTAGATACTTGCCGCAAAGCAAATGCCATTCCAGATGGTCCCCGAGGGTATCG
A	FNTB.NM_002028:66-1579__REV.1	TCTTTGCTCACCCATCTCCCCAGTCAGACAAGGTTTATACGTTTCAATACATACTGCATTCTGTGCTACACAAGCCTTAG
A	PGGT1B.NM_005023:1-1255_.401	CTGGCCTCTCATGCTTAGTTATTCTTGGAGACGACTTAAGCCGAGTAAATAAAGAAGCTTGCTTAGCGGGCTTGAGAGCC
A	OTUD6B.NM_016023:1-1171_.2	CGCACGCGCAGCACCCCATTTAAGTTTCTCGTCTTTGCAGTGGCTTTGCTTAGATCCGGTGCCGCCTTGAAGGCGGGGCT
A	EIF2S2.NM_003908:70-1271_C1.400	GATGGTATCTCATTCAGTAATCAGACAGGCCCTGCTTGGGCAGGCTCAGAAAGAGACTACACATACGAGGAGCTGCTGAA
A	ERAL1.NM_005702:1-1424_.882	TGGGAAATCCTCAGAGGATTGGCTGGCCCCACTTCAAGGAGATCTTCATGTTGTCAGCCCTAAGCCAGGAGGACGTGAAA
A	PGGT1B.NM_005023:1-1255_.80	TCTTACGGGATCGGCACGTGCGATTTTTCCAGCGCTGCCTCCAGGTTTTGCCGGAGCGCTATTCTTCACTCGAGACAAGC
A	PPCDC.NM_021823:14-828_.400	GGCTCCTCTTGATGCCAACACTCTGGGGAAGGTGGCCAGTGGCATCTGTGACAACTTGCTTACCTGCGTCATGCGGGCCT
A	ADAT2.NM_182503:1-722_.82	CGGCGCGTGCTCGGTGTCGGCAGAGGAGACCGAAAAGTGGATGGAGGAGGCGATGCACATGGCCAAAGAAGCCCTCGAAA
A	PIGL.NM_004278:1-891_.1	CTACTGCGCAGGCTCAGTGCTGCTTACCCATCATGGAAGCAATGTGGCTCCTGTGTGTGGCGTTGGCGGTCTTGGCATGG
A	RAB7A.NM_004637:133-956_.560	ACCAGTGCCAAGGAGGCCATCAACGTGGAGCAGGCGTTCCAGACGATTGCACGGAATGCACTTAAGCAGGAAACGGAGGT
A	BFAR.NM_016561:182-1734_.1	CCCGGTTGGCCCGGGACGAGTGGAATGATTAATGATGTTTTGCAGCAGTTTTCTACGTCTGAAATTTTTTATGTCTCTGG
A	PPP2R5E.NM_006246:491-2094_.481	CCCTCCTAGTGACAGCAATGAATTTGATCCAGAAGAAGATGAACCTACCCTTGAGGCATCGTGGCCACACTTACAGCTTG
A	METTL8.NM_024770:42-1465_.80	GATGCCCAGGTACTGCTTAGGATGAATATGATTTGGAGAAATTCCATTTCTTGTCTAAGGCTAGGAAAGGTGCCACACAG
A	RNF26.NM_032015:524-2025_.720	AACTAGCCCTGGAGCTGCTGGCCTCAGCTGCCCGCCTCCTGGCCAGCTTTGTGCTTGTCAATCTCACTGGCTTGGTGTTG
A	GORASP1.NM_031899:723-2245_.241	GCTGAACAAGGAGAATGACACCCTGAAGGCACTACTGAAAGCCAATGTGGAGAAGCCCGTGAAGCTGGAGGTGTTCAATA
A	MRPL19.NM_014763:1-1004_.480	GGAATGTTATCGAAGGACAAGGTGTCGAGATTTGCTTTGAACTTTATAATCCTCGGGTCCAGGAGATTCAGGTGGTCAAA
A	NUDT13.NM_015901:103-1361_.1040	CCCTATACTCAGCAACAGAATGGGACTTTCCCATTCTGGCTGCCCCCTAAGTTAGCCATCTCCCACCAACTGATTAAGGA
A	GPKOW.NM_015698:1-1610__REV.2	CCCCCAGGCTGGTACCAGTTCTGTACCATATGAGAAAGTTGCCTTCAGAAGGTGGGAAGATCATTGTTCCATCCTCTACT
A	BCDIN3D.NM_181708:1-1021_.881	AAGGGAAAGAAAAGAACAGATTAAGTTTCCAGAAGCAGTGAGATGGGAGGGCAAGAAGACCAAGAAAGATATTGAAAGGG
A	TAS2R20.NM_176889:1-1030_.481	AACGTAACTTGGAAGATCAAACTGAGGAATGCAATGCACCTTTCCAACTTGACTGTAGCCATGCTAGCAAACTTGATACC
A	MRPL19.NM_014763:1-1004_.401	GCCAGTGGAAAAATCAGCCAGTTTCTGGGGATTTGCATTCAGAGATCAGGAAGAGGACTTGGAGCTACTTTCATCCTTAG
A	TAS2R20.NM_176889:1-1030_.560	CATTCACTCTGACCCTGATATCTTTTCTGCTGTTAATCTACTCTCTGTGTAAACATCTGAAGAAGATGCAGCTCCATGGC
A	FBXW2.NM_012164:139-1703_.960	GTCCTGGAGACTACATCCTCTTAAGTGCAGACAAATATGAGATTAAGATTTGGCCAATTGGGAGAGAAATCAACTGTAAG
A	LRRC57.NM_153260:35-954_.1	AAGCCGGGGAGCGCATCCCGGCTACTGCGGGTCCTGGGTCTTCACCTGCGGAGCCTTACGGCAGCTGAGCGGTGGGAGGG
A	STX17.NM_017919:37-1145_.640	TGAACTTAGCCAACTGGTCACTGACTTCTCTCTCCTAGTGAATTCTCAGCAGGAGAAGATTGACAGCATTGCAGACCATG
A	PSMB4.NM_002796:1-918_.480	AACACCATGGTCATCGGAGGCTATGCTGATGGAGAGAGCTTCCTCGGTTATGTGGACATGCTTGGTGTAGCCTATGAAGC
A	SLC35E4.NM_001001479:546-1798_C0.881	AGCTGCCTCCTGTCTGTTCTCTATAACCTGGCCAGCTTCTCCCTGCTGGCCCTCACCTCTGCCCTCACCGTCCACGTCCT
A	BCDIN3D.NM_181708:1-1021_.82	GAGACCGCAGCGGAAGAGGAATCGCGAGTTCTGGCACCTGGCGCCGCCCCGTTCGGAAATTTTCCTCATTATTCTCGCTT
A	TMEM161B.NM_153354:57-1720_.1200	TCTTTTATTATCTTTGTGTCATTGCACTGCAGTATGTGGCGCCTCTGGTAATGCTGCTTCACACAACTCTGCTTTTGAAA
A	ARL10.NM_173664:1-900_C1.80	CACCGCTGGAAGGCCACATCCCCACCTGGGGCTTCAACTCCGTGCGTCTGCCCACCAAGGACTTTGAGGTGGACCTGCTA
A	METTL8.NM_024770:42-1465_.1280	CAGAATAGCTCCAATATGGTATCTACACTCCTTTCACAAGACTGAACTTTGTAACATGTTAAGGTACAAAGCCAGAGGAC
A	TMEM161B.NM_153354:57-1720_.1040	CTGCGACTCTGGTTAATAATCCTGCTGTGTGCTTTGCGGTTGGCCATGATGCGTAGTCACCTGCAAGCTTATTTAAATTT
A	TMEM161B.NM_153354:57-1720_.82	ACGACCTATCCTAGGCGCCATGGGTGTGATAGGTATACAGCTGGTTGTTACCATGGTGATGGCCAGTGTCATGCAGAAGA
A	EIF2S2.NM_003908:70-1271_C1.80	CAACTGAGGACAAGGATTTGGAAGCTGATGAAGAGGACACTAGGAAAAAAGATGCTTCTGATGATCTAGATGACTTGAAC
A	KPTN.NM_007059:5-1515_.640	TCAGTTTGAGGAACAGCCCGTGGAAAACCTCTTCCCAGAGCTGACGAACCTGACCAGTAGCGTCCTCTGGCTGGACGTCC
A	HEMK1.NM_016173:172-1388_.1040	TACCTTAATCTTGTGGCTGTGCGCAGGGACTTCTGTGGGAGGCCCCGGTTCCTGCATATCCGGAGGTCTGGGCCATAGCA
A	LRPAP1.NM_002337:1-1259_.560	AAGACCTCTGGGAAATTCTCCGGCGAAGAACTGGACAAGCTCTGGCGGGAGTTCCTGCATCACAAAGAGAAAGTTCACGA
A	MRPS27.NM_015084:1-1381_.321	TCGACACAGCCCCAACTGCTGGTACCTGAGAAACTGGACTATCCACACCTGGATTAGGCAGTGTCTAAAATATGATGCAC
A	EIF2S2.NM_003908:70-1271_C1.1	CCTTTTATGTTAGATGAGGAAGGGGATACCCAAACAGAGGAAACCCAGCCTTCAGAAACAAAAGAAGTGGAGCCAGAGCC
A	ZFP92.NM_001136273:1-1251_.320	AACTCCCCGGGGCCGATCCACAAGGTGGCAAGGAGGGGCAGGCGGCGAGGTCGTCTGTGCTCCAGAGAGGTGCCCAGGGC
A	OBFC1.NM_024928:151-1457__REV.1	TGAGGAGGACAAAGATAAGGTGGCATTCACCCCCAGGCTCTGACTTTCAGCATCATGCAGGGGCTTATCTGTCTGGAGGC
A	TADA1.NM_053053:85-1292__REV.2	GGACCCTCACCGAATTCATTGATTACTGAAAATTGAATGTTTTTTGGGTCCACATTTCAAGGCTGAAGTGTATAGTGTAT
A	ERCC8.NM_000082:1-1361_.240	GATACATGTTATCAGGTGGTTCAGATGGTGTGATTGTACTTTATGACCTTGAGAACTCCAGCAGACAATCTTATTACACA
A	C12orf66.NM_152440:1-1497_.160	AGGACAATGTGGAGAAGGAACGAGAGGCCAACAAGAGCGCGGGGGGCAGCTGGCTGTCGCTGCTGGCGGCCTTGGCGCAC
A	BFAR.NM_016561:182-1734_.240	TGAACTGTGGGCACAGCTTCTGCCGTCACTGCCTTGCTTTATGGTGGGCATCTTCAAAGAAAACAGAATGTCCAGAATGC
A	SPRY3.NM_005840:355-1421_.160	TACTCATGCTAGCAATGACTACGTGGAACGGCCTCCAGCCCCCTGTAAACAGGCCCTCTCCAGCCCTTCCCTTATTGTGC
A	TBC1D20.NM_144628:49-1460_.402	TGGACGTCCGGCGGTCATTGCGGCGGTTCCCTCCTGGCATGCCAGAGGAACAGAGAGAAGGGCTCCAGGAAGAACTGATT
A	BFAR.NM_016561:182-1734_.1040	ATCGTCACCAAGCTTCTGGATCTTAAGGAGCCTACGTGGAAGCAGTGGAGAGAGTTCCTGGTCAAATACTCCTTCCTTCC
A	PIGL.NM_004278:1-891_.400	ACACAGAGCACGTGGCCAGAGTCCTCCTTCAGCACATAGAAGTGAATGGCATCAATCTGGTGGTGACTTTCGATGCAGGG
A	GRPEL2.NM_152407:27-904_.481	TTCTGAAGAATCGGAGCCTGAGGACCAAAAGCTCACTCTGGAGAAGGTCTTCCGAGGGTTGTTGCTTTTAGAAGCAAAGC
A	HEMK1.NM_016173:172-1388_.722	TTGCAGGACAGGATTTGGATCATCCACCTCGACATGACCTCAGAAAGGAGCTGGACACACCTGCCCTGGGGCCCCATGGA
A	FUT10.NM_032664:257-1896_.1280	AAGGTGTGGGCTAATATCAGGCTTCAGGAAAAGGGCTTACCACCCAAAAGATGGGAGGCAGAAGATACCCACCTGAGTTG
A	CYB5RL.NM_001031672:221-1368_C0.480	CCTATACGCCCATCAGCCCTGCCAACGCAGAAGGATACTTTGAAGTGTTAATTAAGTGCTACCAGATGGGGCTGATGTCC
A	NKAP.NM_024528:68-1515_C0.241	CTCTCGGTCCGGGGACCGGAATGGACTCACCCATCAGCTGGGTGGCCTCAGCCAAGGCTCCCGAAACCAGTCCTACCGCT
A	FAM151B.NM_205548:44-1074_.240	AGGCACTGAAAAGTACTGCTCACATGATAGAGGCTGATGTCCTTCTTCCAAGTGATGGATCAGAACACAGCCAGCCAATT
A	RNF26.NM_032015:524-2025_.1040	CCTATGAGGGTATTCTCAGTTAGGACCCGGAGACAGGACACTCTTCCTGAAGCGGGGCGCAGATCAGAGGCAGAAGAGGA
A	C19orf54.NM_198476:21-1276_.560	AGACTCATACGGGTGGCCACGGAAAGAGGCTACACGGCCCAGGGAGAGATGTTCTCAGTGGCCGATATGGGCAGGCTGGC
A	RNF26.NM_032015:524-2025_.1200	CTTGGAAATTGCTGAAGGAGCAAGAGGAGCGGAAGAAGTGTGTCATCTGCCAGGACCAGAGCAAGACAGTGTTGCTCCTG
A	TMED10.NM_006827:1-827_.720	TTGAGTAATGAATGAGGCATATTCTCCTCCCACCTTGTACCTCAGCCAGCAGAACATCGCTGGGACGTGCCTGGCCTAAG
A	MRPL28.NM_006428:1-949_.240	CAAGAACGGGCAGCGGGAGCGTGTGGAGGACGTGCCCATTCCCATCTACTTTCCCCCCGAATCCCAGCGGGGGTTGTGGG
A	C8orf76.NM_032847:1-1295_.800	GCAGAAAAGAGAGAAACAGTGTTGATAGAGACTCAGCTGAAAGCATGTGCCTCTTTTATACGAACCAGGCTTCTGCTTCA
A	ZSCAN21.NM_145914:45-1666_.642	AAGAGTCTGGTGAGGAGCAGGAGTTCGCTCAAGATCCAAGAAAGGTCCGAGATTGCAGATTGAGTACCCAGCACGAGGAA
A	ERAL1.NM_005702:1-1424_.720	AGGTAGATTGTTTGAAGCAGAAGTCAGTTCTCCTGGAGCTCACGGCAGCCCTCACTGAAGGTGTGGTCAATGGCAAAAAG
A	COQ10B.NM_025147:1-871_.402	GAGATCTGGATATTGTAAAACAAGATTAGAAATTGGATTTCCACCTGTGTTGGAGCGATATACATCAGTAGTAACCTTGG
A	MTHFD2L.NM_001144978:1-1171_.880	GTAATTGATGTGGGTATCAACTATGTCCACGATCCAGTGACAGGAAAGACAAAATTAGTTGGAGATGTGGACTTCGAAGC
A	PIGU.NM_080476:101-1608_C1.400	TGGAAATGCGTTACATCCCTTTGAAAGTGGCCCTGTTCTATCTCTTAAATCCTTACACGATTTTGTCTTGTGTTGCCAAG
A	MFSD9.NM_032718:1-1593_C0.242	TGGTGTCAGCATGGTTGTGCCTTTATTGAGCCTTCATGTCAAGTCCCTTGGAGCAAGTCCAACAGTTGCTGGAATAGTAG
A	SUV39H1.NM_003173:1-1391_.160	TAAGAGGAACCTCTATGACTTTGAAGTCGAGTACCTGTGCGATTACAAGAAGATCCGCGAACAGGAATATTACCTGGTGA
A	SRFBP1.NM_152546:1-1462_C0.400	AAGAAAAAGATAGATGTGCTAAAAGCTGCTGTACAAGCCTTTAAAGAAGCAAGACAAAATGTTGCTGAAGTTGAGTCATC
A	MFSD9.NM_032718:1-1593_C1.160	CCCAGCCTGGGCGCTGTGTTAGCCTTAGTGGCCATTTTCATAATGTCTCTAAACAAGCGACACTCTAGTGGTGATGGGAA
A	TMEM161B.NM_153354:57-1720_.1280	ACACTAGGTAATCATTCCTGGGGTATTTATCCAGAATCTATCTCTACCTTACCAGTGGATAATAGTCTACTGTCCAATTC
A	CLYBL.NM_206808:1-1155_C1.960	ATCTGTTAAATGAAGCTGTCATCAGGCTAAAGGGTATTGAAGCTGCAGAGGGATCAACTTGTGCTTGCCAGAGGACGCCA
A	PANK3.NM_024594:227-1539_.800	GCTCTTGAAATGGCATCCAAAGGTGATAGCACACAAGCTGACAAGCTGGTCCGTGATATTTATGGAGGAGATTATGAAAG
A	GPN2.NM_018066:183-1315_.720	ACCACCTGGCTTCTGACCCTTTCTTCCGCCACTACCGCCAGCTCAATGAGAAGCTAGTGCAGCTCATCGAAGACTATAGC
A	PNO1.NM_020143:1-921_.80	AACGCAGAGCGCCAGGGCAGAGGAGGGCTTTACCCAGGTCACCCGCAAGGGTGGCCGACGGGCGAAGAAACGACAGGCTG
A	CLYBL.NM_206808:1-1155_C1.242	CTGAAAAATGTGTGAGAGTCAACTCAGTTTCCAGTGGTCTGGCGGAAGAAGACCTAGAGACCCTTTTGCAATCCCGGGTC
A	GUCA1B.NM_002098:37-839_.1	TCCTGGAAAGGGAGGAAGAGGGCCCTAGTTGGAGAGATCCATCAGCAGAAGCCAGGGAGGAGATACAGACCCTTGCTCCC
A	MFSD9.NM_032718:1-1593_C0.1041	ATCAGTTACAGCAGCATGCTGGGGGCCGTGGCCGGCCTTGCCCTGGGGCCAATCCTACGGCTGTACAAGCACAACTCGCA
A	PEX12.NM_000286:517-1796_.240	CAAATCCCACCCACTATGGCTTCTTGTGGAGGTGGTTTGATGAAATCTTTACTCTGCTAGATCTTCTGCTCCAGCAACAT
A	OTUD6B.NM_016023:1-1171_.480	GATATCAAAAGCACAAAAGAGACGGGAAAAGAAAGCTGCATTGGAAAAGGAGCGAGAAGAACGGATAGCTGAAGCTGAAA
A	PIGL.NM_004278:1-891_.161	CCTGCTGGTCATAGCGCACCCTGACGATGAAGCCATGTTTTTTGCTCCCACAGTGCTAGGCTTGGCCCGCCTAAGGCACT
A	GORASP1.NM_031899:723-2245_.720	CCAGCTACCACAAGAAGCCACCTGGCACCCCACCACCTTCTGCTCTACCACTTGGTGCCCCACCACCTGATGCTCTACCA
A	ZSCAN21.NM_145914:45-1666_.960	GTAATAGCTCAAATCTCACCAAACACAGGAGAACACACACTGGGGAGAAACCTTACGTGTGCACCAAGTGTGGGAAAGCT
A	NUDT13.NM_015901:103-1361_.160	GTCAACCTATGTTACTAAGACACGGTATTTATTTGAACTGAAGGAAGATGATGATGCATGTAAAAAAGCCCAGCAAACAG
A	PSMB1.NM_002793:1-913_.640	AACATGCAGAATGTGGAGCATGTTCCGCTGTCCTTGGACAGAGCCATGCGGCTGGTGAAAGATGTCTTCATTTCTGCGGC
A	NUDT13.NM_015901:103-1361_.642	CTGGCAGCAAGCGTGTGTGCCCTTCCAATAATATAATCTATTATCCACAGATGGCTCCTGTGGCGATCACGCTGGTGTCA
A	ZSCAN21.NM_145914:45-1666_.1361	TGTGGGAAAGCCTTCAACCACAGCTCCAACTTCAATAAACACCACAGAATCCACACCGGGGAAAAGCCCTACTGGTGTCA
A	NKAP.NM_024528:68-1515_C1.1	TCTAGCCGTTCAAAAGAAAGGTCCAAGAAAAGGAGAAAGAAAAAATCATCGAAAAGAAAACATAAGAAGTATTCTGAAGA
A	TMEM161B.NM_153354:57-1720_.1120	AGCCCAAAAATGTGTGGATCAGATGAAGAAAGAAGCGGGGCGAATAAGCACGGTTGAGCTACAGAAAATGGTGGCTCGAG
A	MTHFD2L.NM_001144978:1-1171_.480	CCACGTTGATGAGCGAACAATATGCAATGGAATTGCCCCAGAAAAAGATGTAGATGGATTTCATATTATCAATATTGGAA
A	TADA1.NM_053053:85-1292_.80	CGGGCTGAGACACGCGGAGCAATGGCGACCTTTGTGAGCGAGCTGGAGGCGGCCAAGAAGAACTTAAGCGAGGCCCTGGG
A	SPRY3.NM_005840:355-1421_.320	CCCTTGCCTCAGCATCTGAGCCAATCTAGCATTGCCAGCTCAATGTCCCATAGCACCACTGCCTCTGATCAAAGGCTCTT
A	PSMB4.NM_002796:1-918_.720	CAAATCGCCACTGTCACCGAAAAAGGTGTTGAAATAGAGGGACCATTGTCTACAGAGACCAACTGGGATATTGCCCACAT
A	SRFBP1.NM_152546:1-1462_C0.1280	CATGGGAAGCAAGCAGAAGGCGAAAAGAACAGCAATCTAATATTGCTGTGTTTCAGGGGAAAAAAATTACGTTTGATGAT
A	PSMB4.NM_002796:1-918_.241	GATCCTACGGCTCCTTGGCTCGTTTCCGCAACATCTCTCGCATTATGCGAGTCAACAACAGTACCATGCTGGGTGCCTCT
A	YARS2.NM_001040436:1-1613_.161	CTGCGTAAGGCCCACTCGGGCGCTCAGGGGTTACTGGCAGCGCAGAAGGCTCGAGGTCTGTTCAAGGACTTCTTCCCGGA
A	SUV39H1.NM_003173:1-1391_.2	GCTCTTCTCGCGAGGCCGGCTAGGCCCGAATGTCGTTAGCCGTGGGGAAAGATGGCGGAAAATTTAAAAGGCTGCAGCGT
A	TMEM41A.NM_080652:1-991_.240	GGCAGAGCTGCGGGAGCTCTCTGAGGTCCTTCGAGAGTACCGGAAGGAGCACCAGGCCTACGTGTTCCTGCTCTTCTGCG
A	MRM1.NM_024864:116-1377_.400	GCGGCCCAGACGGCAGAAACTGGACACAATGTGCCGCTACCAGGTCCACCAGGGTGTCTGCATGGAGGTGAGCCCGCTGC
A	PARS2.NM_152268:23-1650_C1.720	ATTTTCAATGCCCAGTTTACCAATGTCTGTGGCAAACCAACCCTGGCTGAAATGGGGTGCTATGGCTTGGGTGTGACACG
A	SLC35E4.NM_001001479:546-1798_C0.960	TGGGCAACCTCACCGTGGTGGGCAACCTCATCCTGTCCCGGCTGTTGTTTGGCAGCCGCCTCAGTGCCCTCAGCTACGTG
A	TAS2R20.NM_176889:1-1030_.160	TCCAGAGTTGGTTTGCTCTGGGTAATATTATTACATTGGTATTCAACTGTGTTGAATCCAACTTCATCTAATTTAAAAGT
A	ZSCAN22.NM_181846:48-1723__REV.1	CGTAGCACAGCGTCTTCTCGGAGGCTCGAGGTCTAAGAGAAACGCTGAGTTCCTGAAGAGCCACAGACAGGGTGGGTGAT
A	FICD.NM_007076:47-1623_C1.802	CTCACCCTCTCGGAAATCAGGCACATCCTGGAGACCCGCTACGCCGTGCCCGGGAAGAGCCTGGAGGAGCAGAACGAGGT
A	PIGU.NM_080476:101-1608_C1.560	TTTTCTTGCCTTAGCGACATACCAGTCTCTGTACCCACTCACCTTGTTTGTCCCAGGACTCCTCTATCTCCTCCAGCGGC
A	C12orf66.NM_152440:1-1497_.1280	TTTTGAGTCAAAGAAATCTGAGAGAGACTCCCACTTTATTTCCTTCCTCAATGAGGTCTCACTTGCCCTTAAGAACCCCA
A	TMEM19.NM_018279:484-1694_.800	GGCATTGCATACTTCCTCACACAGCTGATTTTTGTGAATGATTTAGACATTTCTGCCCCGCAGTGGCCAATTATTGCATT
A	PSMB1.NM_002793:1-913__REV.1	ATCAGTTCAGACCTGGTTGATTTTGTACTTTGGAACTGTACCTTGGATGGTTTTGTTTATTAAAAGAGAAACCTGAAGTA
A	MRPS27.NM_015084:1-1381_.800	ACCTTGACAGAGCCCTTCAAGTGATGGAGAAAGTGGCTGCCTCCCCAGAAGACATAAAGCTGTGTAGAGAAGCGCTCGAT
A	NKAP.NM_024528:68-1515_C0.480	GGCAGAAGAGATTAAGTGAGAGAGAGAGAATTGGAGAATTGGGAGCTCCTGAAGTATGGGGACTTTCTCCAAAGAATCCT
A	C8orf76.NM_032847:1-1295_.642	GTGACAAAACTATCAAATCCTTCTTTCCACACTCAGGAAAAGACTGTCTTTTGTGTTTTCCTGAAACCTTGCCTGAGAGC
A	C12orf66.NM_152440:1-1497_.720	ACCAAACTGCAGACGTGGGGCCAGATCTTTGAGAAACAGCGGGAGACCAAGAAACATCTGTTTGGAGGGCAGTCTCAGAA
A	LRRC57.NM_153260:35-954_.241	CAACAAGATCGAAAGCCTACCGCCTTTGCTGATAGGAAAGTTCACTCTGCTGAAGAGCCTCTCCCTGAACAACAACAAAC
A	MFSD9.NM_032718:1-1593_C0.162	GCGGAGGCTGCCGACTCCGGTGCCGTCGGAGCCCGCCGCTTCCTGCTCTGTCTCTACTTGGTGGGCTTCTTGGATTTGTT
A	ERCC8.NM_000082:1-1361_.320	TGTAAAGCAGTGTGTTCCATTGGCAGAGATCATCCTGATGTTCACAGATACAGTGTGGAGACTGTACAGTGGTATCCTCA
A	ADAT2.NM_182503:1-722_.320	TCTGAAGTATTTGAACACACTGTGTTGTATGTCACTGTGGAGCCGTGCATTATGTGTGCAGCTGCTCTCCGCCTGATGAA
A	RNF26.NM_032015:524-2025_.320	CGGTTCACATGTGGGGGCTTGCAGGCCTTGTGTACTCTGCTGTATAGCTGCTGCTCTGGCCTAGAGAGCCTAAAGCTCCT
A	LRRC57.NM_153260:35-954_.322	GACTGTTCTGCCTGATGAGATATGCAATCTGAAAAAACTAGAGACGCTAAGCCTAAACAACAATCACCTTAGAGAGCTGC
A	PIGU.NM_080476:101-1608_C1.81	GCCGAGTTCATTTCCGAGCGGGTGGAGGTGGTGTCCCCACTGAGCTCTTGGAAGAGAGTGGTTGAAGGCCTTTCACTGTT
A	GORASP1.NM_031899:723-2245_.1200	AGGTCTCCTTCCTGGACAGCCCAGGTGCCCAAGCCCAGGCGGACCACCTGCCTCAGCTGACTCTTCCTGACAGTCTCACC
A	CYP20A1.NM_177538:523-2111_C0.721	AGGCTTTCTAGATGGGTCACTTGATAAAAACATGACTCGGAAAAAACAATATGAAGATGCCCTCATGCAACTGGAGTCTG
A	RRAGA.NM_006570:187-1328_.320	TTCACCAGCCAGCGAGACAATATCTTCCGTAACGTGGAAGTTTTGATTTACGTGTTTGACGTGGAGAGCCGCGAACTGGA
A	ZSCAN22.NM_181846:48-1723_.480	TGACTCAGGTGCTGGACAAGAGAGGATGGGATCCAGGAGCCGAGCCCACAGAGGCAAGCTGCAAGCAGAGTGACCTGGGA
A	FICD.NM_007076:47-1623_C1.82	TGAGTCCAGATGATGCTCATACCAATGGCTTCAGTGATGGCGGTGACTGAACCGAAATGGGTCTCGGTCTGGAGCCGCTT
A	ELAVL1.NM_001419:68-1248_C1.80	AGAACGAATTTGATCGTCAACTACCTCCCTCAGAACATGACCCAGGATGAGTTACGAAGCCTGTTCAGCAGCATTGGTGA
A	ZSCAN21.NM_145914:45-1666_.320	CTGAGGCCCGAGATCCACACCAAGGAGCAGATCCTGGAGCTACTGGTGCTGGAGCAGTTCCTGACCATCCTGCCCCAGGA
A	MRPL19.NM_014763:1-1004_.720	GCTGGGAACGTCCAAATTTTAATATTAAAGGAATCAGATTTGATCTTTGTTTAACTGAACAGCAAATGAAAGAAGCTCAG
A	ZSCAN21.NM_145914:45-1666__REV.1	TGTCGTTGTTTTAAACTTTAGAATCTGAAAACCAGAAAGAAGTCTTGTCATTGCAGCAGCATCGATTCCGGTGATAGAGT
A	ERCC8.NM_000082:1-1361_.560	AGAGGACCCAAAGTACAACTTTGTGACTTGAAGTCTGGATCCTGTTCTCACATTCTACAGGGTCACAGACAAGAAATATT
A	SLC35E3.NM_018656:123-1264_C0.560	CTTGGAATGGTGTTTGCTGCTCTTGGTGTTTTAGTTACATCCCTTTATCAAGTGTGGGTAGGAGCCAAACAGCATGAATT
A	TADA1.NM_053053:85-1292_.800	GCTTTTACTGCTCCCTGTGCTGGTCAGAATCCAGCTTCTCACCCACCCCCTGATGATGCTGAGCAGCAGGCTGCACTCCT
A	BFAR.NM_016561:182-1734_.400	ACTGAGATTTGAAGACATTCAGCAGAATAATGACATAGTCCAAAGTCTTGCAGCCTTTCAGAAATATGGGAATGATCAGA
A	PSMC6.NM_002806:1-1312_.882	CAGACCAGATACACTGGATCCTGCTTTGCTGCGTCCAGGAAGATTAGATAGAAAAATACATATTGATTTGCCAAATGAAC
A	MFSD9.NM_032718:1-1593_C0.962	AGTCATGCTGTACTACAGTAACTTTGTCCTGGCCCTGGAGGAGCGCTTTGGGGTGCGGCCCAAGGTGACAGGCTACCTCA
A	GORASP1.NM_031899:723-2245_.482	GGCCTGCGCCCCTACACAGACTATGTGGTTGGTTCGGACCAGATTCTCCAGGAGTCCGAGGACTTCTTTACGCTCATCGA
A	SLC35E3.NM_018656:123-1264_C0.800	GCTTTCATGGTGAACTTATCAATTTATTGGATCATTGGGAACACTTCACCTGTCACCTATAACATGTTCGGACACTTCAA
A	GPN2.NM_018066:183-1315_.560	AAGTTCATTTCAGTACTGTGTACCTCCCTGGCCACCATGCTGCACGTGGAACTGCCCCACATCAACCTCCTTTCCAAGAT
A	PIGU.NM_080476:101-1608_C1.1040	GTGGAACCATCTCTACAGATTCCTGAGAAACATCTTTGTCCTCACCTGCATCATCATCGTCTGTTCCCTGCTCTTCCCTG
A	VTI1A.NM_145206:277-1130_.400	GAATGAGCTCCTGGGGGATGATGGGAATTCCTCAGAGAACCAGAGGGCACATCTGCTCGATAACACAGAGAGGCTGGAAA
A	ELAVL1.NM_001419:68-1248_C1.960	ACAAAATCTTACAGGTTTCCTTCAAAACCAACAAGTCCCACAAATAACTCGCTCATGCTTTTTTTTGTACGGAATAGATA
A	ERCC8.NM_000082:1-1361_.880	GCTCTGGAATAGTTCCAATGGAGAAAACACACTTGTGAACTATGGAAAAGTTTGTAATAACAGTAAAAAAGGATTGAAAT
A	PPCDC.NM_021823:14-828_.81	TTGAAGCCACCAGACCCCACATGGAACCAAAGGCCTCCTGTCCAGCTGCTGCACCCTTGATGGAGAGAAAATTCCATGTT
A	PANK3.NM_024594:227-1539_.480	CAATTGGAAACCTCCACCTGCACAAACTGGATGAACTTGACTGCCTTGTAAAGGGCTTGCTGTATATAGACTCTGTCAGT
A	SRFBP1.NM_152546:1-1462_C0_REV.1	GTGTTTCAGGGGAAAAAAATTACGTTTGATGATTGATTAGTGCCTCTTTCTGCAAACTTTTCCATCTAAAAAAAAAAATG
A	OBFC1.NM_024928:151-1457_.320	AGTTATGGAGTGGATGACAGCACTGGAGTTATAAACTGCATCTGCTGGAAAAAGTTGAATACTGAGTCTGTATCAGCTGC
A	ZFP92.NM_001136273:1-1251_.400	TTGGGGCAGAGTTCGGCTGCGGGGCCGCAGGGCCCCAAAGGCGCGGAGAAGCGGTACCTGTGCCAGCAGTGTGGGAAGGC
A	GORASP1.NM_031899:723-2245_.960	ATTTCATGGAGACTCCTCTTCAGCCCCCACCTCCAGTGCAGCGAGTTATGGACCCAGGCTTCCTGGACGTGTCGGGAATT
A	CYP20A1.NM_177538:523-2111_C0.561	TCTCCTACCCAGAGACCCAGCACGTGCCCCTCAGCCAGCATATGCTTGGTTTTGCTATGAAGTCTGTTACACAGATGGTA
A	MRPL28.NM_006428:1-949_.481	ATCGATGAGGCTTATGGGCTCGACTTTTACATCCTCAAGACCCCGAAGGAGGACCTGTGCTCCAAGTTTGGGATGGACCT
A	KPTN.NM_007059:5-1515_.1361	GGGTTGGAGGACGGGGCAGGTGCAGGGCCTGCTGAGAATGCAGCCTCTTAAGCACCCATGCACCCACTCTTCCCAGACCT
A	NSMCE2.NM_173685:129-1072_.2	CTTTTGGAAGAGGGTAATCTCTCTCCAAAAACTGAGGACACTTACCTTCCCCATATATTGAGTCCAGCTGTGTTTGGTGG
A	ERCC8.NM_000082:1-1361_.2	CTGTTCCAGTCCCGCCCCTGAGCTCTGTCATGGCGACGTCCAGTGCTCCAGCCGGTGTGAGGACACGATATGCTGGGGTT
A	PEX12.NM_000286:517-1796_.1120	CATCACAGGTTATCCAACAGAAGTACAACATCTGATTAAACTCTACTCCCCTGAGAACTGAAAGGGAATCATGTCTTATC
A	TAS2R20.NM_176889:1-1030_.320	TGCTCAAGATCGTCAATTTCTCCAGACTTATTTTTCATCACTTAAAAAGGAAGGCTAAGAGTGTAGTTCTGGTGATAGTG
A	ADAT2.NM_182503:1-722_.641	ACCAAGTGACCCAAAGTGACCTGGACAAGATTCATAGACTGAAAGCTGTTGACATCGTTGAATCATATGTTTATATATTG
A	KPTN.NM_007059:5-1515_.561	GGGATCAACTTGAGACTGTGTTTCTCTTGAGTGGGAACGACCCGGCCATTCATCTCTACAAGGAGAACGAGGGGCTGCAT
A	LRPAP1.NM_002337:1-1259__REV.1	CGGCAGGGAAGAGGCCAGCGTGAAGGACCTGGGCTCTTGGCCGTGGCATTTCCGTGGACAGCCCGCCGTCAGGGTGGCTG
A	BCDIN3D.NM_181708:1-1021__REV.1	AAGAAAGATATTGAAAGGGTTTTATATTGAGAATTATGTTCATTCTCCTTAATTCCTTAACAATCAGGCAGCCGCAAAAC
A	LRPAP1.NM_002337:1-1259_.802	CAGGGTCAGCCACCAGGGCTACAGCACTGAGGCTGAGTTCGAGGAGCCCAGGGTGATTGACCTGTGGGACCTGGCGCAGT
A	GUCA1B.NM_002098:37-839_.320	GACTTCCTGGAGTACGTGGCAGCTCTGAATCTCGTGCTGAGGGGCACCCTGGAGCACAAGCTGAAGTGGACATTCAAGAT
A	MRPS27.NM_015084:1-1381_.720	TGCACTTCTTGGGAAGGTGGAGTTGCAGCAAGGGCTACGGGCTGTGTACCACAACATGCCTCTGATATGGAAACCAGGCT
A	FAM151B.NM_205548:44-1074_.480	CTGTATGGATTAATGCCGATATTCTTCCTGGTCCAAATGGAAATAGCAAAGTAATAGATGCAAAACCATTTTTAGACACC
A	YARS2.NM_001040436:1-1613_.1120	ACGACTGGCAGCAGAAGTAACAAAGCTTGTTCATGGACGAGAAGGATTGGATTCTGCTAAAAGGTGTACACAAGCCCTTT
A	KCNJ14.NM_013348:108-1618_C1.880	TGAGGTCGACTATCGCCACTTCCATCGCACTTATGAGGTCCCAGGGACACCGGTCTGCAGTGCTAAGGAGCTGGATGAAC
A	YIPF3.NM_015388:84-1336_.1	CTCTCCTCGACCCTGGACGTCTACCTTCCGGAGGCCCACATCTTGCCCACTCCGCGCGCGGGGCTAGCGCGGGTTTCAGC
A	ASPRV1.NM_152792:478-1709_.480	ACCATTGGGACCATATCACCAAGCTAAGGTTCCTGAAAGAGTCCCTCAGAGGAGAGGCCCTGGGTGTCTACAATAGGCTC
A	PIGK.NM_005482:1-1333_.1	ACTGCCTCCGCCCCTTCAGGTGCGGGAAGTCTGAAGCCGGTAAACATGGCCGTCACCGACAGCCTCAGCCGGGCTGCGAC
A	PGGT1B.NM_005023:1-1255_.560	GTATTTGCTATATGCTCAACAACTGGTCAGGCATGGATATGAAAAAAGCCATCACCTATATTAGAAGGAGTATGTCCTAT
A	GRPEL2.NM_152407:27-904__REV.1	TGTTCTCCCAGAGCGCAGTCACCTATGTTTCTTTTATTTATTAAACTAGGTTTGTATTGTACATGAGGTACTTCATGTGA
A	ZFP92.NM_001136273:1-1251_.241	TGGGCCACCGCAGGATTGCACATAGGTGACAGAACACAGAGCAAGACGTCGACTTCAACGCAGAAGCATTCTGGACGACA
A	PIGK.NM_005482:1-1333_.320	GTAATCCTAGAAATCCCAAACCAGCTACAGTGTTTAGTCACAAGAATATGGAACTAAATGTGTATGGAGATGATGTGGAA
A	TMEM19.NM_018279:484-1694_.640	GGCCTGCTCTGCTGGAGACACATGGGCTTCAGAAGTTGGCCCAGTTCTGAGTAAAAGTTCTCCAAGACTGATAACAACCT
A	OTUD6B.NM_016023:1-1171_.401	AGCTGACTACTAAGGAGAATAAGATAGATTCTGTTGCTGTTAACATTTCAAACTTGGTGCTTGAGAATCAGCCACCTCGG
A	GPKOW.NM_015698:1-1610_.1200	GCCAATATTACAACACCAAGATGATAATTGAAGATGTCCTAAGCCCAGATACCTGTGTATGTCGGACAGATGAAGGCCGA
A	NKAP.NM_024528:68-1515_C2.401	CCAAGAAGAGAGACGAAAGAGAGAGAACAAGATTCTGGCCAGTTTTCGAGAAATGGTTTACAGAAAGACCAAAGGGAAGG
A	NSMCE2.NM_173685:129-1072_.160	AGAGTCTGCTCTCTCCTCCTTGAAAAACTTCCAAGCCTGTATCAACTCTGGTATGGACACAGCTTCTAGTGTTGCTTTGG
A	GORASP1.NM_031899:723-2245_.1121	TCAGGGCCAGAGGACATCTGCTCCAGCAGCAGTTCTCATGAGCGGGGTGGTGAGGCTACATGGTCTGGGTCAGAGTTTGA
A	COQ10B.NM_025147:1-871_.160	TATTTAGCTTCCTGTGGTATACTGATGAGCAGAACTCTTCCACTACATACCTCAATTTTGCCTAAGGAGATATGTGCACG
A	B3GNTL1.NM_001009905:1-1200_.322	AGAGCTCAGGGTCTTACCTTTGCTTTTTGGATTCGGATGACGTCATGATGCCCCAGCGGGTGAGGCTGCAACACGAGGCT
A	LRPAP1.NM_002337:1-1259_.320	CTCCACGCTGATCTGAAGATACAGGAGAGGGACGAACTCGCCTGGAAGAAACTAAAGCTTGACGGCTTGGACGAAGATGG
A	ASPRV1.NM_152792:478-1709_.641	CACCTGCCCAAAGAGATCGTCTTTGCCAACAGCATGGGTAAGGGCTACTATCTCAAGGGGAAGATTGGCAAAGTGCCCGT
A	YIPF3.NM_015388:84-1336_.160	AGGGTTCGAAGAAAACATCCAGGGCGGAGGCTCAGCTGTGATTGACATGGAGAACATGGATGATACCTCAGGCTCTAGCT
A	ERAL1.NM_005702:1-1424_.1	TGCGGCTGTAATGGCTGCCCCCAGCTGGCGCGGGGCTAGGCTTGTTCAATCGGTGTTAAGAGTCTGGCAGGTGGGCCCTC
A	NSMCE2.NM_173685:129-1072_.560	GTGGATGAAGATATAATTGTGACCCAAAGTCAGACCAACTTCACCTGCCCCATTACAAAGGAGGAAATGAAGAAGCCAGT
A	GPKOW.NM_015698:1-1610_.480	AGAAAGGATGCACCCCCAGCGGGGAAGGGGCAGACAGCGAACCCCGGGCAGAGACAGTGCCAGAGGAGGCTAATTATGAG
A	GPN2.NM_018066:183-1315_.960	CCACACTGGGCATCCAGGAGAAGTACCTGGCACCCTCGAACCAGTCAGTGGAGCAGGAAGCCATGCAGCTGTAGCAACAA
A	FAM151B.NM_205548:44-1074_.160	GAGAAATAGCCAGATTACAGCAGAAGACGGTGCTGAGATCACCTGGTATCATGCAGCTAACCACAAGGCACAAACAAATG
A	LYSMD4.NM_152449:197-1290_.480	TGATGGAGACCCACAAAGAACTGAAACCCCTTCTGAGCCCGTCTTCCGAGACCACAGTGACCGTGGAACTGCCAGAGGCA
A	PARS2.NM_152268:23-1650_C1.1	TCTACCCAGCAAGCCCCGGCTGTTACCACCTCCTGCCATATACCGTCCGTGCCATGGAGAAGCTCGTGCGAGTGATAGAC
A	FBXW2.NM_012164:139-1703_.481	TTTGAGAATGAAGCAACTGGAGGACCATGAAGCCTTTGAAACCTCGTCATTAATTGGACACAGTGCCAGAGTGTATGCAC
A	TADA1.NM_053053:85-1292_.642	ATCACCTTAAAGATATACTGACGTCAGTTGTGTCAAGAAGGAAAGCTTATCGGTTACGAGATGGTCATTTTAAATATGCC
A	BTBD8.NM_183242:168-1465_C0.82	CGTCGTACCTCTGTGAGACATGGCTCGCTGTGGGGAAGGCAGTGCGGCCCCCATGGTACTTCTGGGGTCCGCTGGAGTTT
A	YARS2.NM_001040436:1-1613_.1	ACCTTCCCTAGGAGCTGTAAGTAGGTGGGTGTGGTGGGAGCCTCTGCAATCCCAGCATTCCCTTCGTGCCGCTACCAAGA
A	FBXW2.NM_012164:139-1703_.1282	AGAGAGCCTGATTAGTCGCTGGCCTCTGCCAGAGTACAGGAAATCAAAGAGAGGCTCAAGCTTCCTGGCAGGCGAAGCAT
A	SRFBP1.NM_152546:1-1462_C0.882	CAAGCAGTCTTCCATGTCTGAAGATAGTGATAGCGGTGACGACTTCTTCATTGGGAAAGTCAGACGGACACGAAAGAAGG
A	VTI1A.NM_145206:277-1130_.160	CAGCAAGATTGCGAGGGTCCCACGACTCCCGCCTGATGAAAAGAAACAGATGGTTGCAAATGTGGAGAAACAGCTTGAAG
A	YARS2.NM_001040436:1-1613__REV.1	CCAAATAAACTTACCCATCATTCATTCTCAAGACCTCTGAAGGGTTGGCTCCAGAACTTAGACCTTTGCTTATGCAAATC
A	KPTN.NM_007059:5-1515_.960	ATCGGGACCTGCTGAACCGGGGTCTTGAAGACCAGCTTCTCCTGCCCGGCAGTGACCAGTTTGACAGCGTCCTCTGCAGC
A	KPTN.NM_007059:5-1515_.882	CCAAGGAGACCAAGGACAGGCCACTACAAGATGAGTACAGCGTGCTCGTGGCCAGCATGTTGGAGCCAGCAGTGGTGTAT
A	RRAGA.NM_006570:187-1328_.802	CATCAAACAGTTCAAGCTGAGCTGCAGTAAATTGGCCGCTTCCTTCCAGAGCATGGAAGTTAGGAATTCCAACTTCGCTG
A	METTL8.NM_024770:42-1465_.320	CTTCTGGAAGAGCAAGTTAAGTATGAGAGAGAAGCTAGTAAATACTGGGACACATTTTACAAGATTCATAAGAATAAGTT
A	PIH1D1.NM_017916:185-1256_.240	AAATCCAGCCTCAGCCTGGTTTCTGCATAAAGACCAACTCCTCGGAAGGGAAGGTTTTCATCAACATCTGCCACTCCCCC
A	C19orf54.NM_198476:21-1276_.480	AAGAAGGCCCTCAATGCGGGCTGGTGGCCTTGTGGATGGCAGGTACTCTCCTGTCGCCCCCCAGTGGCGTCCCCCTGGAG
A	SRFBP1.NM_152546:1-1462_C0.320	ACTTTGAAAAAATCTTCAAAAAGCCAGATTCTACTGCAACTGAAAGAGCAATTGCCAGACTAGCAGTACATCCTCTTCTG
A	KPTN.NM_007059:5-1515_.2	AACGGCCGGGCACCCGGCGGTTCAGGTCGCTTAGAGAGTCGTAGGTTGGGTAGTGCGGGTTGGGGCGGGGGCTGCGGAGA
A	TMED10.NM_006827:1-827_.80	TCTGGCCCACCAGCCCGGCGCGGCCCTTTTCCGTTAGCGTTGCTGCTTTTGTTCCTGCTCGGCCCCAGATTGGTCCTTGC
A	ZSCAN22.NM_181846:48-1723_.2	TAGTCTCTGCGGCCACCTCCGGAAGGGTCCGCCGGCTGTGCTGGTGAGGCCCAGTTCCAAGGCTCCGGCATCCTGTGTCT
A	STX17.NM_017919:37-1145_.160	CATTAAGATAGTAATCCCAACAGACCTGGAAAGGTTAAGAAAGCACCAGATAAATATTGAGAAGTATCAAAGGTGCAGAA
A	NARFL.NM_022493:1-1543_.1280	TGTACGGCATGGTCCGGGCTGAGGCGCCCGAGGACGCGCCTGGGGTTCAGGAGCTGTACACACACTGGCTGCAGGGCACG
A	KPTN.NM_007059:5-1515_.80	GAGGGTGCTTAACTGAGGGGCATGATGGGGGAGGCGGCCGTGGCCGCGGGGCCTTGTCCGTTGCGCGAGGACAGCTTCAC
A	STX17.NM_017919:37-1145_.960	CTTCCAGCTGTCCAGATCTTCCCAGCCAAACTGACAAGAAATGCAGTTAAAAACCAAATTTCAGTATTATTGGTGCCAAC
A	PIGL.NM_004278:1-891_.240	TGGGTGTACCTGCTTTGCTTCTCTGCAGGAAATTACTACAATCAAGGAGAGACTCGTAAGAAAGAACTTTTGCAGAGCTG
A	PIGK.NM_005482:1-1333_.720	TAGTCAAGTGGGAGAAGATTCACTCTCGCATCAACCTGATCCTGCAATTGGAGTCCATCTTATGGATAGATACACATTTT
A	MRPS27.NM_015084:1-1381_.480	GGATTCTTTCATAAAGAAAGAAAATTACAAAGATGCTTTATCTGTGGTTTTTGAGGTCATGATGCAAGAAGCCTTTGAAG
A	SRFBP1.NM_152546:1-1462_C0.242	GATTGCTTGAAGAAATCCATGCCATGAAGGAATTGAAACCTGACATAGTAACTAAATCTGCTCTTGGTGATGATATCAAC
A	ERAL1.NM_005702:1-1424_.960	AAACACTAAAGCAATACCTTCTGACACAGGCCCAGCCAGGGCCCTGGGAGTACCACAGTGCAGTCCTCACTAGCCAGACA
A	PANX1.NM_015368:286-1766__REV.1	TAAATCTGTGACTTCTGCGACATGGGATTTAATTTGGCTAAAGCACCCCTGTTGGTTTCACAGCTGGTTTGCAATAAATG
A	PNO1.NM_020143:1-921_.802	GATCAGCAGATCGATTCTGATTTCAAGTCAGAGACTTTTTATCTTGCCTTTGGACTCTGGTGAAAAATACTTTACAGTGG
A	FICD.NM_007076:47-1623_C1.880	GTCATAGGCATGCATGCAGCCATGAAGTACATCAACACGACTCTGGTTTCGCGCATCGGCTCCGTCACCATCAGCGACGT
A	YIPF3.NM_015388:84-1336_.881	GTAGCAGTGTTGGTGTCTCGGACCGTGGGCCCCACACAGCGGCTGCTCCTCTGTGGCACCCTGGCTGCCCTACACATGCT
A	GRPEL2.NM_152407:27-904_.640	CATCTGTCATGTGCCAGCTGGTGTTGGGGTGCAGCCTGGCACCGTGGCATTAGTAAGACAAGATGGCTACAAACTTCATG
A	FNTB.NM_002028:66-1579_.1360	CCCAGGTTTTGAGGAGCTTAAGGATGAGACATCGGCAGAGCCTGCAACCGACTAGAGGACCTGGGTCCCGGCAGCTCTTT
A	NAIF1.NM_197956:120-1303_.160	CGTGGAGGAGCTGGAGCTGAAGAAGCACCTGCTGGTGAACCACTTCAACGCCGGGGTACCCCTGGCCGCCAAGAGTGCGG
A	ZSCAN21.NM_145914:45-1666_.1440	ATCACTGTGGAAAGACCTTCTGTAGCAAGTCCAATCTTTCCAAACATCAGCGAGTCCACACTGGAGAGGGAGAAGCACCG
A	MFSD9.NM_032718:1-1593_C0_REV.2	AGGCACTGCTGCTGCATTCCAGCATACTCACCTGCACACTGCTGCTGCTCTACTCCTTGGCCCCCACCATGGGTGCAGTT
A	GPN2.NM_018066:183-1315_.641	GACCTCATTGAGCATTATGGGAAGCTGGCCTTCAACCTGGACTACTACACAGAGGTTCTGGACCTCTCCTACCTGCTTGA
A	PEX12.NM_000286:517-1796_.1	CTTTAAGACTGAGCACCCATCTGATACTCTTCCTCCCGAAAAAGTTCATGCTCACGAGAGAGTTTGTGGGAAAAGTGAAA
A	NUDT13.NM_015901:103-1361_.560	TCCACGGCTCAAGCTCTTCTCCGCTGGCATGATGCTCATCAGTTCTGCAGCAGAAGTGGGCAGCCCACCAAGAAGAACGT
A	CYP20A1.NM_177538:523-2111_C0.82	CTCCCTGGGCGGCAGAACCATGTTGGACTTCGCGATCTTCGCCGTTACCTTCTTGCTGGCGTTGGTGGGAGCCGTGCTCT
A	NARFL.NM_022493:1-1543_.241	TGCATCACCTCCGCAGAGACCGTGCTTATCACCCAGCAGAGCCACGAGGAGCTGAAGAAGGTTCTAGATGCTAACAAGAT
A	CLYBL.NM_206808:1-1155_C1.800	CTGAAAAAATTAAGTGGGCTGAAGAACTGATTGCTGCCTTTAAAGAACATCAACAATTAGGAAAGGGGGCCTTTACTTTC
A	ASPRV1.NM_152792:478-1709_.1122	TATCCCACTGAGAAGCCACCTTTTCTTTAACCTCCTAAATATTGGTGGGAAGACCCACCGCTGTGGGGGGGGTTGCATAT
A	COQ10B.NM_025147:1-871_.640	CTTGCCACACTCTTTTTTGATGAAGTTGTGAAGCAGATGGTAGCTGCCTTTGAAAGAAGAGCATGTAAGCTGTATGGTCC
A	SLC35E4.NM_001001479:546-1798_C0.1	CGGAGGAACCAGGATCTAGCCTGGCCCCAAGCGGAACTCTCTGGTGGCCCAGAGGTCGTCACTGGGGAGCCCGCCTCCTG
A	CYP20A1.NM_177538:523-2111_C0.160	CTACCTCTATCCGGCTTCCAGACAAGCTGCAGGAATTCCAGGGATTACTCCAACTGAAGAAAAAGATGGTAATCTTCCAG
A	CLYBL.NM_206808:1-1155_C1.880	CAAGGGAGTATGATCGACATGCCATTACTGAAGCAGGCCCAGAACACTGTTACGCTTGCCACCTCCATCAAGGAAAAATG
A	GORASP1.NM_031899:723-2245_.1	AGGAATCGAGCGCCGAGAGAGCGAGTCGGTGCTACTGGCGTCGGGTCGGTCCGGGTAGGCGCAGCGGGACTGGACCTGGG
A	NKAP.NM_024528:68-1515_C2.480	GATGACAAATAAAGATTTTCTGATTGTCCAGAAGACATTTTTAACAACAAAAAAGAAAGTCTGGGTTCCACACATACATA
A	RAB7A.NM_004637:133-956_.82	CAGCGGCCGCGTTTGAAGGATGACCTCTAGGAAGAAAGTGTTGCTGAAGGTTATCATCCTGGGAGATTCTGGAGTCGGGA
A	ERCC8.NM_000082:1-1361_.1040	GGAGAACAGATAACTATGCTTAAGGGACATTATAAAACTGTTGACTGCTGTGTATTTCAGTCAAATTTCCAGGAACTTTA
A	PSMC6.NM_002806:1-1312_.320	AGCCAGGAACAAGAGTTGCTTTGGATATGACTACACTAACTATCATGAGATATTTGCCGAGAGAGGTGGATCCACTGGTT
A	FAM151B.NM_205548:44-1074_.720	TAGTCAGGCAGTCTTGTTCTCAGTTACTTTGGCTGTTAAAGAAATCAAACAGGTACAGCCTGACTATTTGGACTGGAAAA
A	PARS2.NM_152268:23-1650_C1.80	CCAGGAGATGCAGGCCATCGGGGGCCAGAAAGTCAACATGCCCAGCCTCAGCCCGGCAGAGCTCTGGCAAGCCACCAACC
A	ERAL1.NM_005702:1-1424_.641	ACACGGAACCAGCTCAGCCCCCAGTTGCTCAGGTGCTTGACCAAGTACTCCCAGATCCCTAGTGTCCTGGTCATGAACAA
A	POLR2C.NM_032940:1-1014_.640	AATACGATCCAGACAATGCCCTGAGGCACACAGTGTACCCCAAGCCCGAGGAATGGCCAAAGAGTGAGTACTCGGAGCTG
A	GPN2.NM_018066:183-1315_.1042	TGGACCCTGGAGAGCAGGATGCATAATCCAGCACTGGGGAAAGTGGAGGCTCCTGATGCAGGCTGCAGACCCAAGAGCAA
A	CYB5RL.NM_001031672:221-1368_C0.560	CGGTATGTTGAGTCCTGGAGAGTAGGAGACACAGCTTTCTGGCGAGGACCTTTCGGAGATTTCTTCTATAAACCAAACCA
A	PANK3.NM_024594:227-1539__REV.1	GCTAATAAATGTCATCCAAGAGGAACTAAAACCAGAGGCATTATTACTGCATTGTTTGTCACTGGGAACCAAAGGATAAA
A	C8orf76.NM_032847:1-1295_.960	GGTTCAGCTTCAAAGAAGACACTTTGCTGTTGATAGCTGAGGTTATGGGAGAAGATATCCCAGAAAAAATAAAAGATGAA
A	BFAR.NM_016561:182-1734_.962	CTGTTTGACTACACCGACACCTTCCTACCTTTCATCCACACCATCTGCCCTCTGCAAGAAGACAGCTCTGGGGAGGACAT
A	ZSCAN22.NM_181846:48-1723_.81	TCACTGAGCACTGCTGCCCGATGGCCATCCCCAAGCACTCCCTGAGCCCAGTGCCGTGGGAAGAGGACAGCTTCCTTCAA
A	PARS2.NM_152268:23-1650_C0.161	CTCTCTGGGTATGTTCCTTGCAGGTTTCACCACTGTGCCCCAAGAAGAGGGCGGCGCCTGCTGCTGTCTCGTGTGTTCCA
A	MRM1.NM_024864:116-1377_.800	CAGTCCTCCGAGATCCCCATCATGAGTTGCTTGGAGTTCCTCTGGGAACGGCCTACTCTCCTTGTGCTGGGGAATGAGGG
A	ERCC8.NM_000082:1-1361__REV.1	TTGTCTCTGCTGAAACTTTTTAAATGAGACTGTGTTTTTTTCAACTGTATGGTCTATTCCTGACAGCTAAATTAGCCCTA
A	PIGK.NM_005482:1-1333_.400	GTGGATTATAGAAGTTATGAGGTAACTGTGGAGAATTTTTTACGGGTATTAACTGGGAGGATCCCACCTAGTACTCCTCG
A	B3GNTL1.NM_001009905:1-1200_.1040	TGAGGACAACCTGAGGTCACTGCACTTGCAGGAGGGCCAGGACTTCCTTCACTTCAGCTGACGGACCCATGGCAGCTGCT
A	ASPRV1.NM_152792:478-1709_.882	TGTCCCTAGGCAAGCTGAAGCTGAAGGCACAGTTCCTAGTGGCCAATGCGAGTGCCGAGGAAGCCATCATTGGCACTGAT
A	PEX12.NM_000286:517-1796_.80	AGCCAGTACACGCAGGAAACTATGGCTGAGCACGGGGCTCACTTCACAGCTGCTTCTGTGGCCGATGACCAGCCATCCAT
A	MRM1.NM_024864:116-1377_.80	GTCCCTGGCGGGAGCTGCGCCATGGCATTGCTCTCGACCGTCCGGGGCGCGACCTGGGGTCGCCTCGTCACCCGTCATTT
A	PIGL.NM_004278:1-891_.320	TGATGTTTTGGGGATTCCACTCTCCAGTGTAATGATTATTGACAACAGGGATTTCCCAGATGACCCAGGCATGCAGTGGG
A	VTI1A.NM_145206:277-1130_.480	GGTCATCTCGGAGACTAGAGGCTGGATACCAAATAGCAGTGGAAACCGAGCAAATTGGTCAGGAGATGTTGGAAAACCTT
A	CYB5RL.NM_001031672:221-1368_C0.880	AGAGAAAACCCACTTTGGCCACCTGGGCCAGGACCTAATTAAAGAGCTGGTCAGCTGCTGTCGGAGAAAGCCATTCGCAC
A	MFSD9.NM_032718:1-1593_C0.400	CCTTGCTGGCATGCATTCTACTCAGTGCTCTGGGCTATCTCCTTCTCGGAGCAGCCACCAATGTGTTTCTGTTTGTCCTG
A	PPP2R5E.NM_006246:491-2094_.721	TGGCAAGTTTCTTGGTCTTAGAGCATTTATCCGAAAACAGATTAACAATATTTTTCTAAGGTTTGTTTATGAAACAGAAC
A	FUT10.NM_032664:257-1896_.1200	CTCTCAGGGAACGGAAATGGGGAGTGCAAGACGTCAACCAGGACAATTACATCGATGCATTTGAGTGTATGGTGTGCACC
A	RRAGA.NM_006570:187-1328_.880	TGCTTTCATCGACATCTTCACCTCAAATACGTACGTGATGGTGGTCATGTCAGATCCGTCGATCCCTTCTGCGGCCACTC
A	ZSCAN22.NM_181846:48-1723_.561	AGTCAGAGCCATCAAATGTCACTGAGACCCTCATGGGAGGTGTTTCCCTTGGACCCGCCTTTGTCAAGGCATGTGAACCT
A	FICD.NM_007076:47-1623_C1.642	GCCTCTTGTGGAAGAGATCGACCAGAGGTATTTCAGCATCATCGACAGCAAAGTGAAGAAGGTCATGTCCATCCCCAAGG
A	VTI1A.NM_145206:277-1130__REV.1	AAACAGCAACAACAGCTTGTTCTGAGTAATTAAGACAAAATGGTCACATGAATCATTCTGTTGCGCTGACAGGCCCCAGG
A	GPN2.NM_018066:183-1315_.160	AGGGAAGACCACGTACTGCCTGGGCATGAGTGAGTTCCTGCGCGCGCTGGGCCGGCGCGTGGCGGTGGTGAACCTGGACC
A	GRPEL2.NM_152407:27-904_.81	TCTCAGCCCAAATTGGAAACATGGCCGTACGGTCGCTGTGGGCGGGCCGGCTGCGGGTGCAGCGCCTACTGGCCTGGAGT
A	YIPF3.NM_015388:84-1336_.960	TCTTCCTGCTCTATCTGCATTTTGCCTACCACAAAGTGGTAGAGGGGATCCTGGACACACTGGAGGGCCCCAACATCCCG
A	OBFC1.NM_024928:151-1457_.482	ATCGGGGACACGATCCGAGTCAGAGGCAGTATCCGCACATACAGAGAAGAGCGAGAGATTCATGCCACCACTTACTATAA
A	NUDT13.NM_015901:103-1361_.880	TGCATCCCAGCATTGGCCCTTCCCTAGTGGCTCACTCATGATTGCTTGCCATGCAACTGTGAAACCAGGGCAGACAGAAA
A	MRPS27.NM_015084:1-1381_.1041	GGCCTTACATTCTAAGCTTCAAGCTCTGGGCAAAATTGAGTCAGAAGGTCTTTTAAGTCTGACCACCCAGCTTGTCAAGG
A	TMEM19.NM_018279:484-1694_.400	GCTGATGTTTTTCTTGTCTTCTTCGAAACTCACTAAATGGAAGGGAGAAGTGAAGAAGCGTCTAGATTCAGAATATAAGG
A	BTBD8.NM_183242:168-1465_C0.561	GTGAAAACTCATCTGATTGTTCTCTTCAGAAGCATGAAATTCCAGAGGATATCAGTGACAGAGATGATGATTTCATTTCC
A	GRPEL2.NM_152407:27-904_.322	AGATTTAACAGTGAGATACCAGAGAGCTATAGCTGATTGTGAAAACATAAGGAGGCGAACCCAGAGATGTGTGGAAGACG
A	POLR2C.NM_032940:1-1014_.400	TGCGGTGCAATGAAGACCAGACGCGACATGTCACGTCTCGAGACCTCATCTCCAACAGCCCCCGGGTCATTCCGGTGACA
A	VTI1A.NM_145206:277-1130_.560	AGTCATGACAGAGAAAAGATACAGCGAGCACGTGAAAGACTTCGGGAAACAGATGCTAATTTGGGAAAAAGCTCCAGGAT
A	PIH1D1.NM_017916:185-1256_.482	TTCTACCGGAGGATGCAGAACAGCGATTTCTTGCGGGAGCTCGTGATCACCATCGCCAGGGAGGGCCTTGAGGACAAATA
A	SUV39H1.NM_003173:1-1391_.720	ACTCCCGCTGCCGCTGCGGCTATGACTGCCCAAATCGTGTGGTACAGAAGGGTATCCGATATGACCTCTGCATCTTCCGC
A	PIGU.NM_080476:101-1608_C1.720	GTGGTAATCATTTGCCTCTCCTTCTTCCTTCTCAGCTCTTGGGATTTCATCCCCGCAGTCTATGGCTTTATACTTTCTGT
A	FNTB.NM_002028:66-1579_.1280	CTGCAGCCCACTCACCCAGTGTACAACATTGGACCAGACAAGGTGATCCAGGCCACTACATACTTTCTACAGAAGCCAGT
A	SRFBP1.NM_152546:1-1462_C0.642	GATGGAACATGGACCTAAAGCAGTGACTATTGCAAATTCTCCATCAAAGCCTTCAGAAAAGGATTCTGTAGTTTCCCTTG
A	PANX1.NM_015368:286-1766_.1120	TGAGGTCAAGTCATACAAGTGTCTTAAGGTACTGGAGAATATTAAGAGCAGTGGTCAGGGGATCGACCCAATGCTACTCC
A	GPKOW.NM_015698:1-1610_.1362	CACAGACTGGAAGGGTGGGACATTTGCTGAGCCGGGACAGAGCACGGAGCCGGGCTTTGGTGCAACTGCCAAGAGAAAAT
A	BTBD8.NM_183242:168-1465_C0.320	GCAGTCCTTTTAGCAAGAGTTCCTGACTTCTATTTTCATACTATTGGACAGACATCAAATAGTTTAACAAATCAGGAGCC
A	TMEM161B.NM_153354:57-1720_.1	CGCTGTTTGAGAGTCTCTCGGCTCAAGGACCGGGAGGTAAGAGGTTTGGGACTGCCCCGGCAACTCCAGGGTGTCTGGTC
A	BFAR.NM_016561:182-1734_.1362	GTTTGTTTTACTGGGCCCTGTACTTTAACCCAATTATTAACATTGATCTTGTGGTCAAGGAACTCCGGCGGCTGGAAACC
A	MRM1.NM_024864:116-1377_.560	CAGGATCCCCGGAATTTTGGGGCTGTGCTGCGTTCCGCACACTTCCTCGGAGTGGATAAGGTCATCACCAGCCGGAGAAA
A	NUDT13.NM_015901:103-1361_.721	AGATGGGACCCGATGCCTGCTTGCCCGCCAAAGCTCCTTTCCCAAGGGAATGTATTCTGCCTTGGCAGGTTTTTGTGATA
A	C12orf66.NM_152440:1-1497_.880	ATGAGGCTCTGAGCCGACAAACGACTGCTTCAGAAATGAAAACGTTGACAGCAAAAGCTAACCCAGACTTTTTTGGAAAG
A	ALKBH1.NM_006020:1-1279_.882	TGTCCTTCCAAATCCAGAAGGGGAAGGCCTGCCTCACTGCCTAGAGGCACCTCTCCCTGCTGTCCTCCCGAGAGATTCAA
A	PSMB1.NM_002793:1-913_.800	TAAGGAAGGACTGATCTGTGTGCTCTTATCACCAATCAGTTCAGACCTGGTTGATTTTGTACTTTGGAACTGTACCTTGG
A	GORASP1.NM_031899:723-2245_.400	GCGCTTCTGCAGCTTCCGCAGGGCCAGTGAGCAGGTGTGGCATGTGCTGGATGTGGAACCATCTTCACCTGCTGCCCTTG
A	SRFBP1.NM_152546:1-1462_C0.1	GTGGCGACGCAGCCGCGGTCTGAGAGACCGGTTCACGTGCAGGCAGCGGCGGATCATATTCCTTCATCTACCATGGCTCA
A	MFSD9.NM_032718:1-1593_C1.1	GCCATTGGCAGGACGTGCATCACGGACCTCCAGCTGACTGTGGGCGGGGCCCAGGCCAGCGGCACCCTTATTGGCGTGGG
A	YARS2.NM_001040436:1-1613_.80	ATGGCGGCGCCCATCTTGCGGTCCTTTTCCTGGGGCCGGTGGTCTGGTACCCTAAATCTCTCAGTATTGTTGCCCTTGGG
A	CYB5RL.NM_001031672:221-1368_C0.1	TGCTGGCCAAGGAGCAGGGCCTGCGCCCGTGGTCTCATAGAGCCTGGCCTGTTCTGGAAGAGCACCCAGTTGTTCCTTCT
A	HEMK1.NM_016173:172-1388_.240	ACTGGACTGGGGTCTTTGAGAAGAGGGGTATCCCTGAGGCCCGGGAATCCAGTGAGTACATCGTGGCTCATGTCCTTGGA
A	KCNJ14.NM_013348:108-1618_C1.1040	CTGAGCTGCTGCCAGGAGGAAGATGAGGACGATGAGACTGAGGAAGGGAATGGGGTGGAAACAGAAGATGGGGCTGCTAG
A	PEX12.NM_000286:517-1796_.560	CGATTTTACAGAGCTTTCCTGGCAGCCTACCCATTTGTGAACATGGCCTGGGAAGGATGGTTTCTTGTACAACAACTTCG
A	RAB7A.NM_004637:133-956_.321	GTGTGGCCTTCTACAGAGGTGCAGACTGCTGCGTTCTGGTATTTGATGTGACTGCCCCCAACACATTCAAAACCCTAGAT
A	ERAL1.NM_005702:1-1424_.240	CTCAGCCCGACAGTTCGGTGACTCCTTGCGTCCCCGCGGTGTCCATGAACAGAGATGAGCAGGATGTCCTCTTGGTCCAT
A	RNF26.NM_032015:524-2025__REV.1	CACCCCTCCATGCTCCACGCAGGCACTCACGCTAGGACAGCATTAACACCTCATCTCCGGGTCCTGGTCTGAATCCCCTC
A	KCNJ14.NM_013348:108-1618_C0.1	AAAGGGGGTGATGATCTTCACCTCCCGGCATCCTGAGCGGCCAAGCAGGTTGGGGGCGCCTGCCCCCCACTAGGCCAAGT
A	MTHFD2L.NM_001144978:1-1171_.721	GAGCATGAACGGCCAGGAGGTGATGCAACTGTGACAATAGCTCACAGATACACCCCCAAAGAGCAACTGAAGATTCATAC
A	STX17.NM_017919:37-1145_.322	ACTTTGTTTGAAAGTCCGAAAGGATGACCTAGTACTTCTGAAGAGAATGATAGATCCTGTTAAAGAAGAAGCATCAGCAG
A	MRPL19.NM_014763:1-1004_.240	AACGCAGGTTCTTGAGTCCTGAATTCATTCCTCGAAGGGGAAGAACAGATCCTCTGAAATTTCAAATAGAAAGAAAAGAT
A	KPTN.NM_007059:5-1515__REV.1	CCCAGACCTGGGGCGACTCATGGCGTGCTCACCTCCAGCCGCTGGTGGGGGGTGTCCTGAAGGACAGGATGCTCTCCCCA
A	ZFP92.NM_001136273:1-1251_.162	ATTTTCCTTCTCCAAGCCTCACCTGATCTCCCAATTGGAACGAGGGGAAGGACCCTGGGTAGCAGACATCCCCAGAACCT
A	NSMCE2.NM_173685:129-1072_.481	ACAGTTTAAACAACAGCTGAAAGAACTAAAGAAGCAATGTGGTCTTCAAGCTGACAGAGAAGCTGACGGAACAGAAGGAG
A	GRPEL2.NM_152407:27-904_.1	TCCTGAGAGGGAAACGCCCGCAAAGGCTGGTTTTTAAGCGGGAGCATCTCTTCACTCGCAGCAAGTGCGCGTGCGCTGCC
A	MRPS27.NM_015084:1-1381__REV.1	CCTGTCTCACAAGAACTTCACTCAACCCCGTGCCAGGACTCAGCAGTGGCCTGGACAACAGCCTCAGCTTCCTCTACCCA
A	ADAT2.NM_182503:1-722_.480	TACCAAACACTGGGAGACCATTTCAGTGTATCCCTGGATATCGGGCTGAGGAAGCAGTGGAAATGTTAAAGACCTTCTAC
A	CYB5RL.NM_001031672:221-1368_C0.721	GAATGACGAGACTTTTGTCACTCTGGTCGGTTGCTTCAAGACCTTTGAGAGCATCTACCTGAAAACCTTCCTCCAAGAGC
A	ZSCAN21.NM_145914:45-1666_.242	TTCAGGCAGTTTGGGTACCATGATACCCCTGGACCCCGAGAGGCCCTGAGCCAACTCCGGGTGCTCTGCTGTGAGTGGCT
A	FNTB.NM_002028:66-1579_.162	AGCCGCTGTACAGTCTGAGGCCCGAGCACGCGCGAGAGCGGTTGCAGGACGACTCGGTGGAAACAGTCACGTCCATAGAA
A	PSMA2.NM_002787:1-853_.320	GAAAACTAGCTCAACAATACTATCTTGTGTACCAAGAACCCATTCCTACAGCTCAGCTGGTACAGAGAGTAGCTTCTGTG
A	PEX12.NM_000286:517-1796_.400	TCAGAGATTGGCTAGTGCTGGTCTCCCAAAGCAGCAGCTTTGGAAATCTATTATGTTCCTGGTTCTTCTTCCCTATCTGA
A	PIGU.NM_080476:101-1608_C1.1200	CAGATCCTGCTCATCTCTGATTACTTCTATGCCTTCCTGCGGCGGGAGTACTACCTCACACATGGCCTCTACTTGACCGC
A	LYSMD4.NM_152449:197-1290_.240	GGAGCTGGCCCAGGAGGACAGCCTCAACAAGCTGGCGCTGCAGTATGGCTGCAAACACATTTTATTTTAGACCTAATGGG
A	RNF26.NM_032015:524-2025_.480	ATGCTTTGCTGCGCCAGGCCTGTGACATCTGTGCCATTGCCATGAGCCTGGTGGCTTATGTGATCAACAGCCTGGTCAAC
A	FAM45A.NM_207009:1-1218_.640	CTCTGCCTGCCCTGGTGTGGCACCGACAGGACTGGACCATCCTTCACTCTTACGTGCACCTCAACGCCGATGAGCTGGAA
A	PSMC6.NM_002806:1-1312_.1	ATGGCCATTCCCGGCATCCCCTATGAGAGACGGCTTCTCATCATGGCGGACCCTAGAGATAAGGCGCTTCAGGACTACCG
A	KCNJ14.NM_013348:108-1618_C1.721	TGCCGAGCTGGCCAGGGCTGACTTTGAGCTGGTGGTCATTCTCGAGGGGATGGTTGAGGCCACAGCCATGACCACACAGT
A	PANX1.NM_015368:286-1766_.480	GGCGTTTCGCAGCTGCTCCTCATATTTGCTCAGACTTGAAGTTTATCATGGAAGAACTTGACAAAGTTTACAACCGTGCA
A	BFAR.NM_016561:182-1734_.1122	ACCAGCTGATTGCTGAGTTTGCTTGGGACTGGTTGGAGGTCCATTACTGGACATCACGGTTTCTCATCATCAATGCTATG
A	SRFBP1.NM_152546:1-1462_C0.1042	GGGGATACAAGAAATGACAAAATCAAGCCAAGTACAGAAACCAGAAAGTTAGAATCAGTGTTTTTCCACTCTTTATCTGG
A	FICD.NM_007076:47-1623_C1.560	TCCAGGCGGACTACTTGTACACCAGAGCATTGACCATCTCACCCTACCATGAGAAAGCACTGGTCAACCGCGATCGGACA
A	PSMC6.NM_002806:1-1312_.80	GCAAGAAGTTGCTTGAACACAAGGAGATCGACGGCCGTCTTAAGGAGTTAAGGGAACAATTAAAAGAACTTACCAAGCAG
A	FUT10.NM_032664:257-1896_.960	ACTACATCACTGAGAAGTTCTGGAGGCCACTGAAACTGGGGGTAGTCCCTGTATATTACGGATCCCCCAGCATCACAGAC
A	CLYBL.NM_206808:1-1155_C1.481	GTGTGTGAAGAAACCCTGAAGGTCGGGCCTCAAGTAGGTCTCTTTCTAGATGCAGTCGTTTTTGGAGGAGAAGACTTTCG
A	CYB5RL.NM_001031672:221-1368_C0.160	CACAGAACCCTTGCCTTCCCAGTGCTGCGGCAGTGGCTGCTCACCCTGTGTGTTTGACCTCTATCACCGAGATCTGGCAA
A	GORASP1.NM_031899:723-2245_.320	ATGAAGACCATGAGGGTGCGCGAGGTGGAGGTGGTGCCCAGCAACATGTGGGGCGGCCAGGGCCTACTGGGTGCCAGTGT
A	PGGT1B.NM_005023:1-1255_.240	AGAGTGGATTTATTCCCTGCAGGTCCTTCCCACAGAAGACAGATCAAATCTAAATCGCTGTGGTTTCCGAGGCTCTTCAT
A	FICD.NM_007076:47-1623_C1.962	TGGAGATCCACAGGCGGGTGCTGGGCTACGTGGACCCCGTGGAAGCCGGCAGGTTTCGGACAACACAGGTCCTGGTCGGA
A	EIF2S2.NM_003908:70-1271_C1.242	AGATTGAAAGTGATGTTCAAGAACCAACTGAACCAGAGGATGACCTTGACATTATGCTTGGCAATAAAAAGAAGAAAAAG
A	ASPRV1.NM_152792:478-1709_.320	GTTGCTGCTGAGGTTCCAGAGGAGAGCAGCAGGATGGCCGGGAGCGGAGCCAGGAGTGAGGAAGGCCGCCGGCAGCATGC
A	STX17.NM_017919:37-1145_.881	GCACTTGGTGGTGGGGTGTTGGGCTTCACAGGTGGAAAATTGATACAAAGAAAGAAACAGAAAATGATGGAGAAGCTCAC
A	PANX1.NM_015368:286-1766_.560	ATTAAGGCTGCAAAGAGTGCGCGTGACCTTGACATGAGAGATGGAGCCTGCTCAGTTCCAGGTGTTACCGAGAACTTAGG
A	GORASP1.NM_031899:723-2245_.882	CTGGCTCCTCCATGGAGGATCCCCTTCCTGGGCCTGGGAGTCCCAGCCACAGTGCTCCAGACCCTGATGGACTTCCCCAT
A	LYSMD4.NM_152449:197-1290_.561	ACAGAGCAGGCGCGGGCACCGGTGCCCAGGCCGGCCAACTGATGGGCTTCTTTAAGGGGATTGACCAGGATATTGAGCGT
A	YIPF3.NM_015388:84-1336_.1121	AAAGCTGTTGCGGTGACCCTGCAGTCACACTGACCCCACCTGAAATTCTTGGCCAGTCCTCTTTCCCGCAGCTGCAGAGA
A	PPP2R5E.NM_006246:491-2094_.1041	GTAGTCAAAAAGAGGTCATGTTCCTTGGGGAACTGGAAGAAATATTGGATGTGATTGAACCTTCACAATTTGTTAAAATC
A	C12orf66.NM_152440:1-1497_.1360	AAGTGTTTGCAAGTCTGAAACCTGGATCCAAAGGTTAGCAGGTGATTTGCGTGGAGGGGTTTCAAGACTAGAAACTGTTC
A	PANX1.NM_015368:286-1766_.400	CCTCCCACTGTGGCTGCATAAGTTTTTCCCCTACATCCTGCTGCTCTTTGCGATCCTCCTGTACCTGCCCCCGCTGTTCT
A	METTL8.NM_024770:42-1465_.562	TCATTATGAGAAAAGTTCTGGTTCTTCAGAAGGTCAAAGCAAAACAGAATCTGATTTTTCCAACCTAGACTCTGAAAAAC
A	MRPL19.NM_014763:1-1004_.880	AATTGAAGCGTCGAAAAGGTCTTGATTCTGAGAATGAATTTGGTTAGTTGCAGAAGATACATTGGCTCTAAGAGGATATA
A	BFAR.NM_016561:182-1734_.1200	TGTTACTCTCAGTTCTGGAATTATTCTCCTTTTGGAGAATCTGGTCGAGAAGTGAACTGAAGACCGTGCCTCAGAGGATG
A	CYB5RL.NM_001031672:221-1368_C0.320	CCAGAGACCTTCGTGGCCTTCTGCATCATTGCCATGGACAGGCTCACTAAGGACACCTACCGTGTCCGGTTTGCTCTACC
A	ZSCAN22.NM_181846:48-1723_.960	AGAAGACCCATTCTCGGAAGACCCCATATGCCTGCAGCGAGTGTGGGAAAGCCTTCAGCCGGAGCACTCACCTCGCCCAG
A	MRM1.NM_024864:116-1377_.240	CTCGGCTGGAGCTTCTGTTTGGCATGACCCCGTGTCTCCTGGCTCTGCAGGCCGCCCGCCGCTCTGTGGCCCGGCTCCTG
A	MFSD9.NM_032718:1-1593_C0.640	CTGAATTAGAGGATGGGTTTTATCTCACAGCCTTCATCTGCTTTTTGGTCTTCATTCTCAATGCTGGTCTCGTTTGGTTC
A	PANX1.NM_015368:286-1766_.960	TGGCTCCCGTGGTTGTCTACACGCTGTTTGTTCCATTCCGACAGAAGACAGATGTTCTCAAAGTGTACGAAATCCTCCCC
A	SPRY3.NM_005840:355-1421_.800	TGCCTGTGCTGCTACCTGCCTACCCGTGGATGCCTCCATCTGTGCCAACAGGGCTATGATAGCCTCCGGCGACCAGGCTG
A	TBC1D20.NM_144628:49-1460_.880	TCGCGAGCAGGAAGTCCTGGACTGTGACTGTGACATGGCCTCGGTCCACCACCTGTTGTCCCAGATCCCTCAGGACTTGC
A	MFSD9.NM_032718:1-1593_C0.801	CATGACACAGTGCAGGAGGCAGCCACCAGCCGCAGAGCCAGGGCCAGCAAGAAGACTGCCCAGCCCTGGGTCGAAGTAGT
A	ZFP92.NM_001136273:1-1251_.1	ATGGCAGCCATTCTCCTGACCACGAGACCCAAGGTGCCAGTATCTTTTGAGGATGTGTCCGTGTACTTCACAAAGACAGA
A	METTL8.NM_024770:42-1465_.881	GGCTTACCTTACCCTTTTCCAGATGGGATCCTGGATGTCATTCTCCTTGTCTTTGTGCTCTCTTCTATTCATCCTGACAG
A	PSMB1.NM_002793:1-913_.562	CAGAGAGACTCCTTCAAGGCTGGAGGCTCAGCAAGTGCCATGCTACAGCCCCTGCTTGACAACCAGGTTGGTTTTAAGAA
A	ZFP92.NM_001136273:1-1251_.640	AGCAAGACCTTCACGCGCAGCTCCAACCTCATCAAGCACCAGGTCATCCACAGCGGCGAGCGGCCCTTCGCCTGCGGCGA
A	PSMA2.NM_002787:1-853_.720	TGAAGTTAAGGATTACTTGGCTGCCATAGCATAACAATGAAGTGACTGAAAAATCCAGAATTTCAGATAATCTATCTACT
A	SUV39H1.NM_003173:1-1391_.960	ACGTGGAGGACGTGTACACCGTGGATGCCGCCTACTATGGCAACATCTCCCACTTTGTCAACCACAGTTGTGACCCCAAC
A	ALKBH1.NM_006020:1-1279_.162	AGCCCGTGGCAAGGGTCCTGGTGCCCAAAAGGTGATCAAATCTCAGCTAAATGTGTCTTCTGTCAGTGAGCAGAATGCAT
A	RNF26.NM_032015:524-2025_.1360	CTGCCGCCGGGGCATCCTGCAGACCCTCAATGTCTACCTCTGAAGCCTCCTTCCCTGCCTGCCCACCCCTCCATGCTCCA
A	GPKOW.NM_015698:1-1610_.1	ACTTTGGCCGGCCCCTAGCGATCTGAACCCAAACTAAATTTCCCAGCAAGCAGCGCGCCGGCCTGGGAAAAGGAGCAAGA
A	ERCC8.NM_000082:1-1361_.802	TAATGGGAAAGTTAATGGCTTATGTTTTACAAGTGATGGACTTCACCTCCTCACTGTTGGTACAGATAATCGAATGAGGC
A	ZSWIM1.NM_080603:14-1671_C0.1521	ACAGCTGGATTGGGCCTTATGAGCAGGTCCAACTCTGATTATTCTCGATGCCCAGAGATGCTCATGCACCTGTGCACACT
A	TMEM161B.NM_153354:57-1720_.1360	TGTTTACTCTGAATTACCATCAGCTGAAGGGAAAATGAAGGTAACTGTTACACAAATAACAGTGGCACTGAGCAGCTTAA
A	OBFC1.NM_024928:151-1457_.562	AGTGGACGACCCAGTGTGGAACATTCAAATTGCAAGGATGCTTGAGCTGCCCACTATCTACAGGAAAGTTTATGACCAGC
A	CLYBL.NM_206808:1-1155_C1.720	AGCCGCCATGGGCTTCACTGGTAAGCAGGTGATTCACCCTAACCAAATTGCCGTGGTCCAGGAGCAGTTTTCTCCTTCCC
A	MRPL19.NM_014763:1-1004_.2	TAGTCTTGACGTGAGCTAGCTGGCATGGCGGCCTGCATTGCAGCGGGGCACTGGGCTGCAATGGGCCTAGGCCGGAGTTT
A	C12orf66.NM_152440:1-1497__REV.2	GGTTTCAAGACTAGAAACTGTTCTTAATTGCCCTAATGATCTACGGTGGTCTGTGAATAGAGTTTACATCCATTCATGCC
A	ASPRV1.NM_152792:478-1709_.160	AGCACTGCCTGCCTCTGCCCCAGCAGTCAGCCAGCCGACCGCGCCTGCTCCCTCCTGCTTGCCCAAGGCCGGGCAAGTCA
A	MRM1.NM_024864:116-1377_.960	TTGAGTCCTTGAACGTCTCTGTGGCTGCAGGAATTCTTCTTCACTCCATTTGCAGCCAGAGGAAGGGTTTCCCCACAGAG
A	PEX12.NM_000286:517-1796_.722	ATACAAGCTCTGGAGCACAAACCAGCTAAGGCCAGCATGATGCAGCAACCAGCCAGGAGTGTTAGTGAGAAGATAAACTC
A	POLR2C.NM_032940:1-1014_.881	CGAGATCCAGAGTGATGTGCTAACCATAAATTAACTGCAGCTTGCCTGCTTCAGCAAAAACGGAGATTCAGGCCAGCAGC
A	STX17.NM_017919:37-1145__REV.1	TGGTGCCAACATGTCTATCCTGAGGACCTTTGCTGCTGTTGGACACTCCGTCACCTTTTGGAACACAAGTATATCAAGAT
A	EIF2S2.NM_003908:70-1271_C1_REV.2	GCAAAGCTTGTTGTGGAGATGTGGCTGGACAGGTTTGCCATCAGAGTGGATATACCGTTGTATTAAAAACAAGATAAAAA
A	CYP20A1.NM_177538:523-2111_C0.481	TGAAAATGGTGTGACTGATTCTCTGAAGAGTAACTTTGCCCTCCTCCTAAAGCTTTCAGAAGAATTATTAGATAAATGGC
A	GPKOW.NM_015698:1-1610_.1120	TGAGAAAGCAGCCCCCAGAAGTCAGCACTGGTTGCACAGGGACCTGCGTGTGCGGTTTGTGGACAACATGTACAAAGGAG
A	PPP2R5E.NM_006246:491-2094_.1200	GGAATAATGAATACATCATGAGTTTGATAGAAGAAAACTCTAACGTCATCCTTCCCATCATGTTTTCCAGCCTTTATAGG
A	LRPAP1.NM_002337:1-1259_.482	GTGACCAGCAACTCCCTCAGTGGCACCCAGGAAGACGGGCTGGATGACCCCAGGCTGGAAAAGCTGTGGCACAAGGCGAA
A	NSMCE2.NM_173685:129-1072_.800	GCAATTGAGAACCATAACAAGAAAAGACATCGTCATTCCGAGTAGGAAAAGCCACCTGCCTGCAGGGACACCAGCAGCCT
A	SLC35E4.NM_001001479:546-1798_C0.802	TGCAGCCCTGGTGCTGGAGGCTGGCGTTGCCCCACCGCCCACTGCTGGCGACTCTCGCCTCTGGGCCTGCATCCTGCTCA
A	ADAT2.NM_182503:1-722_.1	GCGCTCCTCCTCTGCCGCGGGCTCTGTAGCTGAGTGGTGGCTGGGTATGGAGGCGAAGGCGGCACCCAAGCCAGCTGCAA
A	YIPF3.NM_015388:84-1336_.400	TGGGAAAAGACAAGCCTCCAGGGCCTTCAGCTTGTACGCCAACATCGACATCCTCAGACCCTACTTTGATGTGGAGCCTG
A	ASPRV1.NM_152792:478-1709_.960	ATGTGCTCCAGGACCACAATGCTATCCTGGACTTTGAGCACCGCACATGCACCCTGAAAGGGAAGAAGTTTCGCCTTCTG
A	C8orf76.NM_032847:1-1295_.160	CGAGCCGCAGTGGTTTTATGAAGAAACAGAAAGCAGTGATGATGTTGAAGTGCTGACTCTCAAGAAATTCAAAGGAGACC
A	SUV39H1.NM_003173:1-1391_.81	TGTGTTGCAAGTCTTCTTGGAATCAGCTGCAGGACCTGTGCCGCCTGGCCAAGCTCTCCTGCCCTGCCCTCGGTATCTCT
A	TMEM161B.NM_153354:57-1720_.242	TTAAGAATTCTTGCAGGGAAACAACAAAAAGGGAAAACCAAAAAAGATAGGAAATATAATGGTCACATTGAAAGTAAGCC
A	ZSWIM1.NM_080603:14-1671_C0.1041	AAAGCCCCAAACTGGAGCAGCTGGTAGAATCCCACATCCAGCACTCCCTCAATGCCATCTGCACAGGGCCAGCAGCCCAA
A	FNTB.NM_002028:66-1579_.560	TATGCAGCAGTCAATGCATTGTGCATCATTGGCACCGAGGAGGCCTATGACATCATTAACAGAGAGAAGCTTCTTCAGTA
A	ERAL1.NM_005702:1-1424_.1121	AAGACAGCAGTGTGGGAGGAAGGACCAGGTGGGGAGCTGGTTATCCAACAGAAGCTTCTGGTGCCCAAAGAATCTTATGT
A	PARS2.NM_152268:23-1650_C0.80	GCTTCCCGGTGCCAGGGTGTCATGGAAGGGCTGCTGACAAGATGCAGAGCATTGCCCGCCCTGGCCACCTGCAGCCGCCA
A	PIH1D1.NM_017916:185-1256_.2	GAGTCGATTGAGGGCCAGAGCAGGCACTGGGGTTCGGATCCTGGGCAAAGTTTCCCACGTTGAGGGTCTCGAGGACGCCT
A	CYP20A1.NM_177538:523-2111_C0.1121	CCAGTTTCTGCCCAGCTTCAAGATATTGAAGGAAAAATTGACCGATTTATTATTCCTAGAGAGACCCTCGTCCTTTATGC
A	PSMB1.NM_002793:1-913_.160	CCTTTGCAGCTGCGATTTTCGCCCTACGTTTTCAACGGAGGTACTATACTGGCAATTGCTGGAGAAGATTTTGCAATTGT
A	SLC35E3.NM_018656:123-1264_C0.240	CCCTGGTGCACTTCGTGGTCACCTGGCTGGGCTTGTATATCTGCCAGAAGCTGGACATCTTTGCCCCCAAAAGTCTGCCG
A	SPRY3.NM_005840:355-1421__REV.1	AGAGCTTTTCTCCTTCGAGTCCCCAACAGCAAAGCATAGGCCTCATCTTTGGAGAGGGGGAGGAGTGATAAACTAGCCAA
A	ZSWIM1.NM_080603:14-1671_C0.881	ACCACCCACATCCTCAGCCAGTTCTTTGGTACCACCCCATCTGAGAAACAAGGTATGGCTTCTCTGTTCCGTTACATGCA
A	EIF2S2.NM_003908:70-1271_C1.480	TCGAGTGTTCAACATCATGAGGGAAAAGAATCCAGATATGGTTGCTGGGGAGAAAAGGAAATTTGTCATGAAACCTCCAC
A	GORASP1.NM_031899:723-2245_.160	CGGGGTGCAGGAGAACTCCCCAGCCCAGCAGGCGGGCCTGGAGCCCTACTTTGACTTCATCATCACCATTGGGCACTCGA
A	C8orf76.NM_032847:1-1295_.321	CCATGAAAAGGGATGTCCAGGAAGGTCAGGCTCGGTGTCTGGCTCACCTGGGTAGGCATATGGAGGCGCTGGAGATTGCT
A	NUDT13.NM_015901:103-1361_.800	ATAGGTGAAAGTGTGGAAGAGACCATCCGCCGAGAAGTTGCAGAAGAGGTGGGATTGGAGGTGGAAAGCCTGCAGTACTA
A	CYB5RL.NM_001031672:221-1368_C0.80	TAGGCTGCCCAAGCCCCACTGATGATGGCTGAGAGGGAAGAGGACGACGACACTGAGGAAGCCTGGATGCAGCTACGGCC
A	FICD.NM_007076:47-1623_C1.481	CACGCCCTCAAGATGGACCCGGACTTCGTGGACGCGCTCACCGAGTTTGGCATCTTCTCGGAAGAAGACAAGGACATCAT
A	PIGL.NM_004278:1-891_.561	TGCTCTGTGCTCACGCTTCAGTCTGTGAATGTGCTGCGCAAGTACATCTCCCTTCTGGATCTGCCCTTGTCTCTGCTTCA
A	SPRY3.NM_005840:355-1421_.1	CTCATGTGCCCTGAAATCCATGTAACTACAAGGGCTCCTCTTTATCACCATAAGTGCCACCCTGACTTAAAACCACTCAG
A	RAB7A.NM_004637:133-956_.162	AGACATCACTCATGAACCAGTATGTGAATAAGAAATTCAGCAATCAGTACAAAGCCACAATAGGAGCTGACTTTCTGACC
A	FNTB.NM_002028:66-1579_.81	TGTCTGCTGCTCTCCTGATCATGGCTTCTCCGAGTTCTTTCACCTACTATTGCCCTCCATCTTCCTCCCCCGTCTGGTCA
A	LYSMD4.NM_152449:197-1290_.880	TGGCTCGATGGCAATGGGTACAGTTCCAGGGCAAGCCCCCAGACTAGCAGTTGCAGTGCCAGCCGTCACTTCTGCAGACA
A	ZSCAN22.NM_181846:48-1723_.720	CTTCAGGGCCTTACAAGGATGTCCCCACAGACCAGCGTGGCCGTGAATCTGGTGCCTCGAGGAACAGTTCTAGTGCGTGG
A	NUDT13.NM_015901:103-1361_.81	AAGAATTCAGAGACCTGACAATGTCCCTGTATTGTGGAATAGCTTGCAGGAGAAAATTTTTTTGGTGCTATAGGCTGCTG
A	PANK3.NM_024594:227-1539_.722	GTGACTGGGACAAGCCTTGGAGGGGGTACCTTTCTGGGTTTATGCAGTTTATTGACTGGCTGTGAAAGTTTTGAAGAGGC
A	PANX1.NM_015368:286-1766_.1200	TGACAAACCTTGGCATGATCAAGATGGATGTTGTTGATGGCAAAACTCCCATGTCTGCAGAGATGAGAGAGGAGCAGGGG
A	FNTB.NM_002028:66-1579_.1200	TGAGCGGCCTGTCCATAGCCCAGCACTTCGGCAGCGGAGCCATGTTGCATGATGTGGTCCTGGGTGTGCCCGAAAACGCT
A	FUT10.NM_032664:257-1896_.160	CTTTCTGCTTGTCACACTCCAGGTCATGGTTGAGCTGGGGAAGTTTGAAAGGAAGGAGTTTAAAAGTTCCAGTTTGCAAG
A	PSMB1.NM_002793:1-913_.482	ACTATGTTTACAACATCATCGGTGGACTTGATGAAGAAGGAAAGGGGGCTGTATACAGCTTTGATCCAGTAGGGTCTTAC
A	FAM45A.NM_207009:1-1218_.400	CAGTTAAAATGATGGAGAGTTATATTGCAGTTCTCACAAAGGGGATATGCCAGAGTGAAGAAAACGGCTCTTTCCTTAGT
A	KCNJ14.NM_013348:108-1618_C1.241	ACACGTGGCCAGCTTCCTGGCCGCCTTCCTCTTCGCGCTGGAGACGCAGACGTCCATCGGCTACGGCGTGCGCAGCGTCA
A	PEX12.NM_000286:517-1796_.801	CAGCTCTGAAGAAAGCTGTTGGGGGTGTTGCCTTATCCCTGTCTACTGGCCTTTCTGTGGGTGTATTCTTCTTGCAGTTC
A	PARS2.NM_152268:23-1650_C1.880	GCCTCATCCCCCCTAAGAAGGGCAGTAAGGAGCAGGCGGCCTCCGAGCTCATAGGGCAGCTGTACGACCACATCACAGAG
A	AGPAT6.NM_178819:840-2410_C0.561	AGTACATCAGCCTTCGGCTCACGGTCCTGTGGGGGTTAGGAGTGCTGATTCGGTACTGCTTTCTGCTGCCGCTCAGGATA
A	AGPAT6.NM_178819:840-2410_C0.1280	GAGGCAGATGAAGATGCTGTCCAGTTTGCGAATAGGGTGAAATCTGCCATTGCCAGGCAGGGAGGACTTGTGGACCTGCT
A	B3GNTL1.NM_001009905:1-1200_.240	TCTGGTGTCCACGTGATCATTGGGGGGCACGATTCTCCCTCTCCTAGAGGCGTCGGATACGCTAAAAATCAAGCAGTTGC
A	NKAP.NM_024528:68-1515_C0.400	TTACGGCAGCTACTCGCGCCCCTACGGGAGCGACAAGCCTTGGCCTAGCCTCCTCGACAAGGAGAGGGAGGAGAGCCTGC
A	CLYBL.NM_206808:1-1155_C1.160	GAGGATGGAGTGGCTGCAAACAAAAAGAATGAAGCTCGACTGAGAATTGTAAAAACTCTTGAAGACATTGATCTGGGCCC
A	PSMB4.NM_002796:1-918_.402	AGCTATAGTCCTAGAGCTATTCATTCATGGCTGACCAGGGCCATGTACAGCCGGCGCTCGAAGATGAACCCTTTGTGGAA
A	ACTR1B.NM_005735:109-1439_C1.720	ACCTGTCCATCAACCCACAGAAGGATGAGGCTCTGGAGACGGAGAAGGTGCAGTACACGTTGCCAGACGGCAGCACGCTT
A	ZSCAN22.NM_181846:48-1723_.1520	AGTCGTAGCTCAGCCCTGATGGTTCACTTGCGGATCCACATCACGGTGCTGCAATGACCGGAAGTCGCCCCTGGGGGCGT
A	PARS2.NM_152268:23-1650_C1.1120	ACACTGGTGAGGTGGCCTTCCTCACCAAAGATGGAGTCATGGATTTACTGACCCCAGTGCAGACTGTCTAAATGCCCCCA
A	LYSMD4.NM_152449:197-1290_.721	GACGCCTATGGATGGTGCAGATTGTGGCATTCAGTGGTGGAATGCTGTTTTCATCATGCTGCTGATTGGTATTGTCTTGC
A	LRPAP1.NM_002337:1-1259_.401	GAGAAGGAAGCGAGACTCATACGCAACCTCAATGTCATCTTGGCCAAGTATGGTCTGGACGGAAAGAAGGACGCTCGGCA
A	CYP20A1.NM_177538:523-2111_C0.242	ATTGTGAATAGTGGAAGTTTGCATGAGTTCCTGGTTAATTTGCATGAGAGATATGGGCCTGTGGTCTCCTTCTGGTTTGG
A	C19orf54.NM_198476:21-1276_.320	GGCCTGGAGAAGAGCCAGCTCCTGAAGGAGGCCTTTGATAAGGCCGGCCCGGTCCCCAAGGGCAGAGAAGATGTGAAGAG
A	PIGU.NM_080476:101-1608_C1.1280	CAAGGATGGCACAGAGGCCATGCTCGTGCTCAAGTAGGCCTGGCTGGCACAGGGCTGCATGGACCTCAGGGGGCTGTGGG
A	LYSMD4.NM_152449:197-1290__REV.1	GCCCAGCTTTAGCAATTGGCTGTTGATGTGCCTCAGCTGTCACTGGCGATGTCCTAGGGGTGCTGCATTTTGCTTCCGGG
A	POLR2C.NM_032940:1-1014_.162	ACCGACCTGGCGGTGGCCAATTCGATTCGGAGGGTCTTCATCGCTGAGGTTCCCATAATAGCCATTGACTGGGTTCAGAT
A	ZSCAN22.NM_181846:48-1723_.1200	TCACCCAGCACCAGCGGGTGCACACGGGGGAGCGGCCCTACGAGTGTGACGCGTGTGGGAAAGCCTTCAGCCAGAGCACG
A	CYP20A1.NM_177538:523-2111_C0.1	GGGGTGCCCCCGCCCACACGCTATGCCTTAAATTGGGCCAGGCTGAGGCGCTGCTGCTGGAGCGGCCGATCCGAGACGTG
A	TMEM19.NM_018279:484-1694_.480	AAGGTGGGCAAAGGAATTGGGTTCAGGTGTTCTGTAATGGAGCTGTACCCACAGAACTGGCCCTGCTGTACATGATAGAA
A	MFSD9.NM_032718:1-1593_C0.560	ACGGCCGCTTGTAATCGGACACTTCAACACAGCCTCCGGTGTGGGCTTCATCTTGGGCCCCGTGGTCGGTGGCTATCTCA
A	PANK3.NM_024594:227-1539_.240	GTATTCGGAAATATTTGACTTCTAACGTGGCATATGGATCCACCGGCATTCGGGATGTACACCTTGAACTGAAAGATTTA
A	TMEM19.NM_018279:484-1694_.720	GGGAGAAAGTTCCAGTTGGTACCAATGGAGGAGTTACAGTGGTGGGCCTTGTCTCCAGTCTCCTTGGTGGTACCTTTGTG
A	B3GNTL1.NM_001009905:1-1200_.561	TTCTGCTCGCGAGCGTGGTTCTCCCACGTGGGCCCCTTTAACGAGGGAGGTCAGGGCGTCCCGGAGGACCTGCTGTTCTT
A	ARL10.NM_173664:1-900_C1.400	GATAACCAGCGGGAGGTTTTCCTCTTGGCAGCCAGCATTGCCCCTGCAGGACCCACCTTTGAAGAGCCTGGCACCGTGCA
A	OTUD6B.NM_016023:1-1171_.242	GGCATCGCAAAGAGAAGAAGGAGTTGCAAGCCAAAATTCAGGGCATGAAGAATGCTGTTCCCAAGAATGACAAGAAGAGG
A	SUV39H1.NM_003173:1-1391_.1040	CTGCAGGTGTACAACGTCTTCATAGACAACCTTGACGAGCGGCTGCCCCGCATCGCTTTCTTTGCCACAAGAACCATCCG
A	VTI1A.NM_145206:277-1130_.640	TCTGACAGGGATGTTGCGAAGAATCATCCAGAACCGCATCCTGCTCGTCATCCTAGGGATCATCGTGGTCATCACCATCC
A	GUCA1B.NM_002098:37-839_.482	TGCCGGCGAGAGCTACAAACTGAGCAAGGCCAGCTGCTCACACCCGAGGAGGTCGTGGACAGGATCTTCCTCCTGGTGGA
A	ELAVL1.NM_001419:68-1248_C1.320	AGCTCAGAGGTGATCAAAGACGCCAACTTGTACATCAGCGGGCTCCCGCGGACCATGACCCAGAAGGACGTAGAAGACAT
A	GUCA1B.NM_002098:37-839_.160	GCTCCAGGAGTGGTACAAGAAGTTTGTGATGGAGTGCCCCAGCGGCACACTCTTTATGCATGAGTTTAAGCGCTTCTTCA
A	ARL10.NM_173664:1-900_C1.481	ATCTGGAAACTGCTCTTGGAGCTCCTCTCCTAGGCTGGAGCTCTCCTGCTTGCCACCTGCCTGTCAAGACCATAGTTGTA
A	PNO1.NM_020143:1-921_.321	CCATTGAAAGAAAACTGGATGAAGATATTTACTCCTATTGTGGAACATTTGGGACTTCAGATACGCTTTAACTTGAAATC
A	PIGL.NM_004278:1-891_.800	AGGGTTTTCAGATCCAAGGAACAAAGGGGAAAATAGACAAAGGAGTGCAGAGGACCTGGCCTGGCACTGGCTTATTTACC
A	ZFP92.NM_001136273:1-1251_.81	ATGGAAGCTTCTGGACCTCAGACAAAAGGTCCTCTACAAGCGGGTGATGCTGGAGAACTATAGCCATTTGGTGTCACTGG
A	LRPAP1.NM_002337:1-1259_.80	AGGAAGATGGCGCCGCGGAGGGTCAGGTCGTTTCTGCGCGGGCTCCCGGCGCTGCTACTGCTGCTGCTCTTCCTCGGGCC
A	AGPAT6.NM_178819:840-2410_C0.800	AGGGAAAACAGACCAAGAAATGGTGGCATCTGTGTGGCCAATCATACCTCACCGATCGATGTGATCATCTTGGCCAGCGA
A	KCNJ14.NM_013348:108-1618_C1.400	TGCTGTCATGGCCAAGATGGCCAAACCCAAGAAGCGCAACGAGACGCTGGTCTTCAGCGAGAACGCCGTCGTGGCGCTGC
A	AGPAT6.NM_178819:840-2410_C0.402	GTAAGGCTCTGGACAACACTCCAGAGTTCGAGCTCTCTGACATTTTCTACTTTTGCCGGAAAGGAATGGAGACCATTATG
A	POLR2C.NM_032940:1-1014_.721	ATGAGGATGAGTCGCAGGCTCCCTATGACCCCAACGGCAAGCCAGAAAGGTTTTACTACAATGTGGAGTCCTGTGGCTCT
A	COQ10B.NM_025147:1-871_.560	CAGGTCTTCCTGGCTACCCAAGAACTTGTACCTTGGATTTTTCAATTTCTTTTGAATTTCGATCACTTCTACATTCCCAG
A	FNTB.NM_002028:66-1579_.2	TCTATCCGCTCGCCGTAGCGCTTTAGCCCGCTCGAGTTTCAATGCGCGTTGTTGCTTAACGAAGCAGAGTCCTACACACT
A	PIGU.NM_080476:101-1608_C1.161	GGACTTGGGAGTATCTCCGTATTCTGGAGCAGTATTTCATGAAACTCCATTAATAATATACCTCTTTCATTTCCTAATTG
A	PANX1.NM_015368:286-1766_.320	TGGCGTCAGGCTGCCTTTGTGGATTCATATTGCTGGGCGGCTGTTCAGCAGAAGAACTCACTGCAGAGCGAGTCTGGAAA
A	EIF2S2.NM_003908:70-1271_C0_REV.1	TCTGACTTCCCGTCCGTGCCGAGCCCACTCGAGCCGCAGCCATGTCTGGGGACGAGATGATTTTTGATCCTACTATGAGC
A	NARFL.NM_022493:1-1543_.1360	GACTCGGAGTGTGCAGGTCGCTTGCTGCATACGCAGTACCACGCCGTGGAGAAGGCCAGCACTGGCCTGGGCATCCGGTG
A	MRPL28.NM_006428:1-949_.1	AGTCAGCGGTGGGAGGAGGGCCAGGCGCGGCAGATCGGCTTCCGGTTCCGGTGGGCTCTGAACCCTGAAAGGCTCGCGAT
A	PANX1.NM_015368:286-1766_.82	AGCCTGGCGCGCCGCAGCCATGGCCATCGCTCAACTGGCCACGGAGTACGTGTTCTCGGATTTCTTGCTGAAGGAGCCCA
A	C8orf76.NM_032847:1-1295_.80	GGCGAGTTCGAGGACTCGGTGTTCGAGGAGAGGCCGGAGCGGCGGTCAGGACCGCCCGCGTCCTACTGCGCCAAGCTCTG
A	PANK3.NM_024594:227-1539_.80	ATCGCCCCTCGGGCCGACGCCATGAAGATCAAAGATGCCAAGAAACCCTCTTTCCCATGGTTTGGCATGGACATTGGGGG
A	FAM45A.NM_207009:1-1218_.1042	AGCAAAAACGATTTCCACCAGCAACAGAAAACTTCCTTTATCATCTAGCAGCAGCCGAACAAATGCTGAAAATCTGACTG
A	SLC35E3.NM_018656:123-1264_C0.721	GCCAGTGTTTGGAGAAGGAGGAATATTTGGTCCCTGGTCAGTTTCTGCTTTGCTTATGGTGCTGCTATCTGGAGTAATAG
A	TMEM41A.NM_080652:1-991_.400	TGGCTGGGGCTTCTGCTGTGCTGTGTGTTGACCTCGGTGGGTGCCACATGCTGCTACCTGCTCTCCAGTATTTTTGGCAA
A	FBXW2.NM_012164:139-1703_.882	TGAACACACTCACCGGGCACACGGAATGGGTCACCAAGGTAGTTTTGCAGAAGTGCAAAGTCAAGTCTCTCTTGCACAGT
A	TMEM19.NM_018279:484-1694_.960	GCACTGGCATGGTGGTCAACAGCCCAACAAATAAGGCAAGGCACATAGCAGGGAAACCCATTCTTGATAACAACGCAGTG
A	PGGT1B.NM_005023:1-1255_.642	CAATGGACTGGCACAGGGAGCTGGACTTGAATCTCATGGAGGATCAACTTTTTGTGGCATTGCCTCACTATGTCTGATGG
A	SUV39H1.NM_003173:1-1391_.480	GACGCATCACTGTAGAGAATGAGGTGGACCTGGACGGCCCTCCGCGGGCCTTCGTGTACATCAATGAGTACCGTGTTGGT
A	BTBD8.NM_183242:168-1465_C0.242	TTGCTCAGGCTTCTAAGGGAAGAATTCCATACAGATGTTACCTTCTCTGTGGGTTGTACTTTGTTCAAAGCACACAAAGC
A	PPP2R5E.NM_006246:491-2094_.80	CCAGAAGCTTCAAGTAGGGATATGTCCTCAGCACCAACTACTCCTCCATCAGTGGATAAAGTAGACGGATTTTCTCGGAA
A	CYP20A1.NM_177538:523-2111_C0.1280	GTAATGAAAACTTTTTCCTCACTTGGATTCTCAGGCACACAGGAGTGTCCAGAGTTGAGGTTTGCATATATGGTGACCAC
A	FNTB.NM_002028:66-1579_.721	TGCCTCCGTAGCCTCGCTGACCAACATCATCACTCCAGACCTCTTTGAGGGCACTGCTGAATGGATAGCAAGGTGTCAGA
A	AGPAT6.NM_178819:840-2410_C0.1202	ATGGTGACGTACCTGCTGCGAATGATGACCAGCTGGGCCATTGTCTGCAGCGTGTGGTACCTGCCTCCCATGACTAGAGA
A	OTUD6B.NM_016023:1-1171_.80	CTGGGTCCCAGCCGTAGCCAATGGAGCCCCGGGTGAGGGTTGAGGGGTGGAAGGTGCCTACTAGCCGGTGCAGGTTTCTT
A	PSMB4.NM_002796:1-918_.560	CCCTTCGCTGGCCACTGGTTATGGTGCATACTTGGCTCAGCCTCTGCTGCGAGAAGTTCTGGAGAAGCAGCCAGTGCTAA
A	HEMK1.NM_016173:172-1388_.322	CAAAACATTTCAGAGCCTGAGGCCGGCACTTTGGACCCAGCCCTTGACCTCTCAGCAACTACAGTGTATCCGGGAGCTGA
A	C19orf54.NM_198476:21-1276_.641	CAGGAGGTGCTGGGCTGCCAGGCCAAGCTGCTCTCTGGTGGCCTGGGCGGTCCCAACAGAGACCTCGTCCTGCAGCACCT
A	ZSCAN22.NM_181846:48-1723_.1361	TCAGCCCTGATCCGACATCTGAGAATCCACTCTGGAGAGAAGCCATATCAGTGTAAGGTTTGTCCGAAGGCCTTTGCACA
A	SRFBP1.NM_152546:1-1462_C0.800	TCTCTGGTAACAGTGATGGCGGAGAAGAATTTTGTGAAGAGGAGAAGGAATATTTTGATGATAGCACAGAAGAAAGGTTT
A	ASPRV1.NM_152792:478-1709_.1	AAGGATGGATGCAGAGGGTGAGGCACCCATCCTGCTAGTCCGGCCGGATGCTGGCAGGAGGGCGGGGTGAGGAGGGGCGG
A	GORASP1.NM_031899:723-2245_.640	CAACGCAGCCTGGGGTGGAGAGGGCAGTCTGGGATGTGGCATTGGCTATGGGTATCTACACCGGATCCCAACTCAGCCCC
A	CYB5RL.NM_001031672:221-1368_C0.960	TGGTCTGTGGCTCGGCTGAGTTCACCAAAGACATAGCCAGGTGCTTACTGTGCGCAGGCCTCACTGAGGACTCCTATTTC
A	FAM151B.NM_205548:44-1074_.560	GTGATATCCTTCTTTCCAGACGTGACGTTTTCCCTGGGTTGGACAACAGGATGGCATCCTGAGAAAGTCAATGAAGGGTA
A	TBC1D20.NM_144628:49-1460_.801	ACGTCGTGCGGTTATATGACTTCTTCCTGGCCTGCCACCCACTGATGCCGATTTACTTTGCAGCCGTGATTGTGTTGTAT
A	C8orf76.NM_032847:1-1295_.241	GGCCTACAGACGACAAGAGTATCAGAAAGCACTGCAGGAGTATTCCAGTATCTCTGAAAAATTGTCATCAACCAATTTTG
A	MFSD9.NM_032718:1-1593_C0.880	TGTTGGCCTTGCGGAACATGAAGAACCTGCTGTTTTCCGAAATGTGGGACATATTTCTGGTGCGCTTGCTGATGGCCATG
A	ASPRV1.NM_152792:478-1709_.800	GACACCCTGCAGCCCTTTGAGAATGTGGTAAAGGTGGCCAATGGTGCTGAAATGAAGATCCTGGGTGTCTGGGATACAGC
A	OBFC1.NM_024928:151-1457_.160	TCCTGTGTTTCTAGCCTTTGCAAAACTCTACATCAGGGATATCCTGGACATGAAGGAGTCCCGCCAGGTGCCAGGTGTAT
A	FICD.NM_007076:47-1623_C1.400	TTGGAAGCCAGAGCTGCCCTGAACCAGGCCCTGGAGATGAAGCGCCAGGGCAAGCGGGAAAAAGCCCAAAAGCTCTTCAT
A	ERAL1.NM_005702:1-1424_.1042	AGAAGAGATCTGTGCCAACATTATCCGAGAGAAGCTCCTAGAACACCTGCCCCAGGAGGTGCCTTACAATGTACAGCAGA
A	BTBD8.NM_183242:168-1465_C0.801	TGCTGAGTGGCTGTTGGGCTGAAAGCTCCCAAGAGTACGTTACTCTTCAAGGTATAAGCCATGTAGAACTGAATGTTATG
A	PIGU.NM_080476:101-1608_C1_REV.1	CATGGACCTCAGGGGGCTGTGGGGCCAGAAGCTGGGCCAAGCCCTCCAGCCAGAGTTGCCAGCAGGCGAGTGCTTGGGCA
A	COQ10B.NM_025147:1-871_.1	GGCGGTGCTGCAGGGCTGGTCCGGGAGGTGACGACCGGCTTCGGAGAGTCTATCATGGCAGCTCGGACTGGTCATACGGC
A	C19orf54.NM_198476:21-1276_.720	TGGTCACTGGACATCCCCTGCTCATCCCCTACGACGAGGACTTCAACCATGAGCCGTGTCAGAGGAAGGGCCACAAGGCA
A	C19orf54.NM_198476:21-1276_.80	ACACCTCCTGTAGACCCCAAAATGACTTCTCCATGCTCTCCTCCCCTAAAACCACCAATTTCTCCTCCAAAAACCCCTGT
A	SUV39H1.NM_003173:1-1391_.1122	CAGGCGAGGAGCTCACCTTTGATTACAACATGCAAGTGGACCCCGTGGACATGGAGAGCACCCGCATGGACTCCAACTTT
A	NARFL.NM_022493:1-1543_.320	TGGCGGCACCCAGTCAGCAGAGGCTGGTTGTAGTTTCGGTCTCACCACAGTCTAGAGCATCGCTGGCTGCACGGTTTCAG
A	NSMCE2.NM_173685:129-1072_.241	TCTTGTGGAAAGTCAGACTGAAGTGAGTAGTGAATATAGTATGGACAAGGCAATGGTTGAATTTGCTACATTGGATCGGC
A	FAM151B.NM_205548:44-1074__REV.1	TCCTGTGTTTTGGTTTCATAATCCTTCTCTCCATTGGTCTGAATTAATTACCATATAAATTATGGTTATTGATTGACGTT
A	PANK3.NM_024594:227-1539_.562	CAATGGACAAGCCGAGTGCTATTATTTTGCTAATGCCTCAGAACCTGAGCGATGCCAAAAGATGCCTTTTAACCTGGATG
A	LRRC57.NM_153260:35-954_.481	TTGTAGCCTACGGCACCTGGATGTGATGGATCTCTCTAAGAACCAGATTCGAAGTATACCTGACTCAGTGGGAGAGCTGC
A	RRAGA.NM_006570:187-1328_.242	TCCCACGTCCGATTCCTAGGGAACCTGGTGCTGAACCTGTGGGACTGTGGCGGTCAGGACACCTTCATGGAAAATTACTT
A	MRPL19.NM_014763:1-1004_.640	GCCAGTAGTACAAGAGCCTAACCAAAAAGTTCCTGTTAATGAGCTGAAAGTAAAAATGAAGCCTAAGCCCTGGTCTAAAC
A	SUV39H1.NM_003173:1-1391_.320	CACAAGGACTTAGAAAGGGAGCTGCTCCGGCGGCACCACCGGTCAAAGACCCCCCGGCACCTGGACCCAAGCTTGGCCAA
A	TMEM161B.NM_153354:57-1720__REV.1	ATATCCAAATCACCCTTTAAATTAAAATATCTGTGCCCTTAAAGGGCTGATGAAAACCAGAAGAAAGCAAATACAATGGG
A	FBXW2.NM_012164:139-1703_.802	CAATGATGAACTGGATATCTTGGTGAGCGGCTCTGCAGACTTCACTGTGAAAGTATGGGCTTTATCTGCTGGGACATGCC
A	MTHFD2L.NM_001144978:1-1171_.81	GCCGGCGTTGGGCAGAAGCACAGCACCCTCCGTAAGGGCACCGGGAGAGCCCGGGAGTGCGTTCCGGGGCTTTCGGAGCA
A	ELAVL1.NM_001419:68-1248_C1.160	AGTTGAATCTGCAAAACTTATTCGGGATAAAGTAGCAGGACACAGCTTGGGCTATGGCTTTGTGAACTACGTGACCGCGA
A	AGPAT6.NM_178819:840-2410_C0.160	TGTCCTCTTCACCCTCCTTCTCGTTTTCATCATAGTGCCAGCCATTTTTGGAGTCTCCTTTGGTATCCGCAAACTCTACA
A	C19orf54.NM_198476:21-1276_.402	TTCTGAAACTACACAAGGACCGGTTCCGAGGTGACCTGCGGTGGATCCTCTTCTGTGCAGACCTGCCGTCCCTCATCCAA
A	BFAR.NM_016561:182-1734_.880	TAAGGCTGTGAACCCAGGCAGGTCCCTGTTCCTGCTATACGCCCTCAAGAGCTCCCCCAGGCTGAGTCTGCTCTACCTGT
A	ASPRV1.NM_152792:478-1709_.401	TTCGTCCCGGAACCTTTTGATGGGGCCAATGTCGTCCCAAACCTCTGGCTGCACAGCTTTGAAGTCATCAATGACCTCAA
A	RRAGA.NM_006570:187-1328_.400	AAAGGACATGCATTATTACCAGTCGTGTCTGGAGGCCATCCTCCAGAACTCTCCTGACGCCAAAATCTTCTGCCTGGTGC
A	ZSCAN22.NM_181846:48-1723_.640	TGAGGGCAGCTCAGAGAGGTCTGGACTATCAGGGGAGATCTGGACAAAGTCTGTCACCCAACAGATCCACTTCAAGAAAA
A	CYP20A1.NM_177538:523-2111_C0.960	GGGCAATCTGTTTTTTAACCACCTCTGAAGAAGTTCAAAAAAAATTATATGAAGAGATAAACCAAGTTTTTGGAAATGGT
A	KCNJ14.NM_013348:108-1618_C1.640	CACCGATCGTATCTTCCTCGTGTCCCCCATCACCATCGTCCATGAGATCGACTCTGCCAGTCCTCTGTATGAGCTAGGAC
A	NAIF1.NM_197956:120-1303_.720	AGCATGCAGACACGTCGGTCAAGCCGCAAGCGCTCAAGAGCCGCATTGCTCTCAACTCCGCCAAGCTGATACAGGAGCAG
A	LRRC57.NM_153260:35-954_.640	TCTTCGCCTGGAAGAGAATTGTCTTGAGCTCAGCATGCTTCCCCAGAGCATCCTCAGTGATTCCCAGATCTGTCTGCTTG
A	MRM1.NM_024864:116-1377_.320	CTCCAGGCGGGTAAAGCTGGGCTGCAGGGGAAGCGGGCCGAGCTGCTCCGGATGGCCGAGGCGCGGGACATTCCAGTTCT
A	PSMA2.NM_002787:1-853_.81	TACATTCAGCCCGTCTGGTAAACTTGTCCAGATTGAATATGCTTTGGCTGCTGTAGCTGGAGGAGCCCCGTCCGTGGGAA
A	ASPRV1.NM_152792:478-1709__REV.1	CTCCTAAATATTGGTGGGAAGACCCACCGCTGTGGGGGGGGTTGCATATCCTCATGGGGGTCACTGGGCTTGGCCAGTCT
A	PNO1.NM_020143:1-921_.240	TTCCCACCCCTCTGTGGGGACGGGCTCCTGAGTGGGAAAGAAGAAACAAGGAAAATTCCAGTCCCAGCTAACAGATACAC
A	AGPAT6.NM_178819:840-2410_C0.1122	TTGGAGCCACAGTTTACCCTGTTGCTATCAAGTATGACCCTCAATTTGGCGATGCCTTCTGGAACAGCAGCAAATACGGG
A	PIGK.NM_005482:1-1333_.80	CTGTCTTGGCAACTGTGTTGCTCTTGTCCTTCGGCAGCGTGGCCGCTAGTCATATCGAGGATCAAGCAGAACAATTCTTT
A	ARL10.NM_173664:1-900_C1.241	TCGGCTGACCGACTGCGGCTGCCCTGGGCCCGACAGGAGCTGCACAAGCTGCTGGACAAGGACCCTGACCTGCCTGTCGT
A	NAIF1.NM_197956:120-1303_.1042	GCAGGTGGCCCAGAATGGGCAGCCAGACAGCATCATCCAGTGAGGGCAGGGGTCAGGCCAGCCTTCTGCCATGATGGGAT
A	TMED10.NM_006827:1-827_.161	ATCTCCTTCCATCTGCCCATTAACTCTCGCAAGTGCCTCCGTGAGGAGATTCACAAGGACCTGCTAGTGACTGGCGCGTA
A	ERCC8.NM_000082:1-1361_.400	TGACACTGGCATGTTCACATCAAGCTCATTTGATAAAACTCTGAAAGTATGGGATACAAATACATTACAAACTGCAGATG
A	METTL8.NM_024770:42-1465__REV.1	ACAAAGCCAGAGGACTGTGCTATTCAAGGACTACTGTAAGTCTATTGTTTCTCAAAAGACAATGAGAAAAAAAGAAGAGA
A	MRPS27.NM_015084:1-1381_.402	AGACAAAGCCCTATATACCCTTGTAAATAAGGTTCAATATGGAATTTTTCCAGATAACTTTACATTCAATTTACTGATGG
A	PANX1.NM_015368:286-1766_.1360	ACTTCTGGATTCTTCTTGCTGATGATTTTTTTCCTTGAGCTGTAAATCTGTGACTTCTGCGACATGGGATTTAATTTGGC
A	SLC35E4.NM_001001479:546-1798_C0.400	CCCCATGCCAGGCGGCACTCGCTGCCGAGTCCTACTGCTCAGTCTCACCTTTGGCACGTCCATGGCCTGCGGCAACGTGG
A	FUT10.NM_032664:257-1896_.562	CAATTATAAGCTCTTTCATAAACCAGTGATCACCTTGTTCAACTACACTGCCACGTTCAGCAGGCATTCCCACTTGCCAC
A	TMEM161B.NM_153354:57-1720_.1442	AATATTTTTACTCCTCTTCTTTTTCGAGGACTTCTGTCTTTTCTGACCTGGTGGATTGCTGCTTGCCTCTTTTCTACAAG
A	MFSD9.NM_032718:1-1593_C0.480	GCTAGAGTCCCGGCAGGTATTTTTAAACACACTCTCTCCATCTCAAGGGCTCTACTTTCTGATGTGGTTCCAGAGAAGGA
A	GUCA1B.NM_002098:37-839_.240	AGGTCACAGACGATGAGGAGGCCTCCCAGTATGTAGAGGGCATGTTCCGAGCCTTCGACAAGAATGGGGACAACACCATC
A	PSMB4.NM_002796:1-918_.80	ACAGTTTTACCGCATTCCGTCCACTCCCGATTCCTTCATGGATCCGGCGTCTGCACTTTACAGAGGTCCAATCACGCGGA
A	B3GNTL1.NM_001009905:1-1200__REV.1	CCAGTGCATCCCAGGCCAGCAGGAGCTTTGTGAGCTGCAGGCATGGCGATGGTGCGCCTGTTCCACACCCAGCAGGCGCA
A	COQ10B.NM_025147:1-871_.480	GGTGAAACCTCATTTAGTAAAGGCATCTTGTACTGATGGGAGACTTTTCAATCATTTGGAGACTATTTGGCGTTTTAGCC
A	ADAT2.NM_182503:1-722_.162	ATACTGAAGTTCCTGTTGGCTGTCTTATGGTCTACAACAATGAAGTTGTAGGGAAGGGGAGAAATGAAGTTAACCAAACC
A	KCNJ14.NM_013348:108-1618_C1_REV.1	CCCGTGTATGCCCCCTTCCCCAAGGTAGCAAGATGGAGGGATGGGGCTCTCTCCTGGGATGGGGGCAGGTGTTCCTGAAT
A	FAM151B.NM_205548:44-1074_.1	CCGAGGCCTGTGGTTTGTGGAGTCGAATTTCCCTGCCACCAGTGCCCGGTTAGCAGGGGCGCCAGCCTGGGCGCCTGCGC
A	SPRY3.NM_005840:355-1421_.882	GCTGCAAGAGGCACACCAACACTGTGTGCAGAAAGATCTCTTCTGGTAGTGCACCCTTCCCCAAGGCCCAGGAAAAGTCT
A	METTL8.NM_024770:42-1465_.400	TTTCAAGGATCGTAATTGGCTGTTGAGGGAATTTCCTGAAATTCTTCCAGTTGATCAAAAACCTGAAGAGAAGGCGAGAG
A	RNF26.NM_032015:524-2025_.402	GGCACCTGGCCTCTCATGGGGCACTGCGGAGCAGGGAGATACTGCACCGGGGCGTCCTCAATGTGGTCTCCAGTGGCCAT
A	NAIF1.NM_197956:120-1303_.2	TAGGGGGTGGGTGAGGGGCGAGGCTGAGGAAGAAGAGAAGGGGAATTGGGGCGCTTGAGGGGATTATAATTTCTTTAAAA
A	CYB5RL.NM_001031672:221-1368_C0_REV.1	CTCACTGAGGACTCCTATTTCCTCTTCTAGCCCTGGCCTCTCTTCCAAAGCCTAGGCCATGAGCCTGCTACTGGGACCCA
A	PPP2R5E.NM_006246:491-2094_.880	CAAACAGTTTCTGGTGAAAGTATTGATCCCTTTACACACTGTCAGGAGCTTATCACTCTTCCATGCACAGCTGGCATATT
A	OTUD6B.NM_016023:1-1171_.161	TAGCGCGTGTGCTGGGGTACCTGGTCGTCATGGAGGCGGTATTGACCGAAGAGCTTGATGAGGAAGAGCAGCTGCTGAGA
A	PANX1.NM_015368:286-1766_.800	TACTTCAGCCTCTCCTCACTCTCAGACGAGTTTGTGTGCAGCATCAAATCAGGGATCCTGAGAAACGACAGCACCGTGCC
A	TAS2R20.NM_176889:1-1030_.400	TTGGGGTCTTTGTTCTTTTTGGTTTGTCACCTTGTGATGAAACACACGTATATAAATGTGTGGACAGAAGAATGTGAAGG
A	MFSD9.NM_032718:1-1593_C1.80	GGCAGTCTGTGACTGCAGTGGGCCGCATCATCGCCCCTCTCCTCTCGGGGGTTGCCCAGGAGGTCAGCCCTTGCGGCCCC
A	ACTR1B.NM_005735:109-1439_C1.481	TGTGCTCAGTCTGTACGCAACAGGACGCACGACAGGAGTGGTTCTAGACTCAGGGGACGGGGTCACTCATGCTGTGCCCA
A	C12orf66.NM_152440:1-1497_.81	GCCGCCCCGGTCCCGGTGGAACAGGCGGTGCTGGAGACGTTCTTCTCTCACCTGGGTATCTTCTCTTACGACAAGGCTAA
A	TADA1.NM_053053:85-1292_.480	CAAAGGATCCCCAAGATGATGACGACTTGAAACTTTGTTCCCACACAATGATGCTTCCCACTCGAGGCCAGCTTGAAGGG
A	TBC1D20.NM_144628:49-1460_.962	TATGAGACACTGATCAGCAGAGCAGGAGACCTTTTTGTTCAGTTTCCCCCATCCGAACTTGCTCGGGAGGCCGCTGCCCA
A	OBFC1.NM_024928:151-1457_.960	TTGATAACCTATACTATGTAACCAGAGAAGACAAAGACCTGCACAGAAAGATCCACCGGATCATTCAGCAGGACTGCCAG
A	BFAR.NM_016561:182-1734__REV.1	ACTCTTCAAGTCCCGCTGACGTCTGAGCTTTGATGCTTAAGAGGGGTGAGGCAGGGAGCGGACTTCCTATTTTCTACCCT
A	ERAL1.NM_005702:1-1424_.801	TCAAGATGAGGCAGGCCTTCCACTCACACCCTGGCACCCATTGCCCCAGCCCAGCAGTTAAGGACCCAAACACACAATCT
A	METTL8.NM_024770:42-1465_.1120	TTTCTTTACAAAAGGGGAAGTCCACAGTATGTTCTGCAAAGCCAGTTTAGATGAAAAGCAAAATCTGGTTGATCGCCGCT
A	OBFC1.NM_024928:151-1457_.1	AGGGCTCCTGGAGCTGCAGGCGGCGGGAGGGGCTACAAATGCTTGACTCAGTGATGCAGAACCTTTCAGAGTTAGCTGGA
A	PANK3.NM_024594:227-1539_.1200	CAAATTTCAGCTAAAGCATCAGGTCTCTCTCTCTGCTAATAAATGTCATCCAAGAGGAACTAAAACCAGAGGCATTATTA
A	PSMC6.NM_002806:1-1312_.720	ACCATGCATCATTTTTATGGATGAAATAGATGCTATTGGTGGTCGTCGGTTTTCTGAGGGTACTTCAGCTGACAGAGAGA
A	ZSCAN22.NM_181846:48-1723_.401	CTGCCCCCAGAGATCCAAGCCTGGGTGGGAGCCCAGAGTCCCAAGAGCGGAGAGGAAGCCGCTGTGCTGGTGGAGGATCT
A	GPN2.NM_018066:183-1315_.482	TTCTCCCAAATGGCGCAGTGGGACCTCAGGCTGACTGCCGTCCACCTCGTGGATTCTCACTACTGCACAGACCCTGCCAA
A	AGPAT6.NM_178819:840-2410_C0.240	TGAAAAGTCTGTTAAAAATCTTTGCGTGGGCTACCTTGAGAATGGAGCGAGGAGCCAAGGAGAAGAACCACCAGCTTTAC
A	PSMB4.NM_002796:1-918_.642	CAGACCGAGGCCCGCGACTTAGTAGAACGCTGCATGCGAGTGCTGTACTACCGAGATGCCCGTTCTTACAACCGGTTTCA
A	LRRC57.NM_153260:35-954_.80	GACCTGAGCCGCGGCGCTAGGATGGGAAACAGTGCGCTCCGCGCTCATGTGGAAACGGCGCAGAAAACTGGTGTCTTTCA
A	LRPAP1.NM_002337:1-1259_.720	TCAAGGGCAGCGTCCTGCACAGCAGGCACACGGAGCTGAAGGAGAAGCTGCGCAGCATCAACCAGGGCCTGGACCGCCTG
A	ACTR1B.NM_005735:109-1439_C1.160	AAACTATGTCGGGCGGCCGAAGCACATGCGGGTGATGGCTGGAGCCCTGGAGGGGGACCTCTTCATCGGACCAAAAGCAG
A	ACTR1B.NM_005735:109-1439_C1.560	ATCTATGAGGGCTTTGCCATGCCTCACTCCATCATGCGGGTGGACATTGCCGGCCGCGACGTCTCCCGCTACCTCCGACT
A	FAM151B.NM_205548:44-1074_.880	ACCACAAAACCATGAATTTAAACAAGCCATTGGAATCAAAGTTAATCTCTAAGAAGAAGATTCTCAATTATTTCCTGTGT
A	CLYBL.NM_206808:1-1155_C1.1	AAAGCGTCTCTAGCAGCTGATATCCCCAGACTTGGATATAGTTCCTCATCCCATCACAAGTACATCCCCCGGAGGGCAGT
A	PIGK.NM_005482:1-1333_.240	CCTTTCTGTTTATAGAAGTGTCAAGAGGCTAGGTATTCCTGACAGTCACATTGTCCTAATGCTTGCAGATGATATGGCCT
A	PIGU.NM_080476:101-1608_C1.240	GACTATGCTGAATTGGTGTTTATGATAACTGATGCACTCACTGCTATTGCCCTGTATTTTGCAATCCAGGACTTCAATAA
A	RNF26.NM_032015:524-2025_.800	CTAGCTTGTGTGCTGGCAGTGACGGTGACTGTGTTGCATCCGGACTTCACCCTGAGGCTGGCTACCCAGGCACTCAGCCA
A	GPKOW.NM_015698:1-1610_.320	CAGCCACCAGCCCGGCCCCCTGGGCCATCCACAGATACTGGGGCCTTGGCGGATGGGGTGGTGTCCCAGGCTGTGAAGGA
A	PEX12.NM_000286:517-1796_.322	TCTGTCTAGAACCAGTGCCTCATTTTCTGAAAACTTTTACGGCTTAAAGAGAATTGTAATGGGGGACACTCACAAGTCTC
A	FUT10.NM_032664:257-1896_.320	AGAAAATGGGAATTGGACAGCTACCCCATTATGCTCTGGTGGTCCCCGCTGACGGGGGAGACTGGGAGGTTAGGCCAATG
A	PIGU.NM_080476:101-1608_C1.960	ATCCAGATCGCTGTCATCGCCATCTTTAAGTCCTACCCGACAGTGGGGGACGTGGCGCTCTACATGGCCTTCTTCCCCGT
A	ZSCAN22.NM_181846:48-1723_.320	TGCTGTCAGTGGCTGCAGCCCGAGGCGCACTCCAAGGAGCAGATACTGGAGCTGCTGGTGCTGGAGCAGTTCCTGGGTGC
A	PSMB4.NM_002796:1-918__REV.2	GAACTGAAGTTGCCCTACTTTTAACTTTGAACTTGGCTAGTTCAAAGATAGACTCTTCTTTTGTAAAGTAAATAAATTCT
A	RNF26.NM_032015:524-2025_.1282	CTGCCGGCATCTGTGCCTGTGCCAGGCCTGCACTGAAATCCTGATGCGCCACCCCGTCTACCACCGCAATTGCCCGCTCT
A	ERCC8.NM_000082:1-1361_.160	GGAATTAAATAAAGACAGAGATGTTGAAAGAATCCACGGCGGTGGAATTAACACCCTTGACATTGAACCTGTTGAAGGGA
A	FNTB.NM_002028:66-1579_.402	CATGGCTCTGCTATTGGATCCTGCACAGCTTGGAACTGCTAGATGAACCCATCCCCCAGATAGTGGCTACAGATGTGTGT
A	YIPF3.NM_015388:84-1336_.481	TCAGGTGCGAAGCAGGCTCCTGGAGTCCATGATCCCTATCAAGATGGTCAACTTCCCCCAGAAAATTGCAGGTGAACTCT
A	BCDIN3D.NM_181708:1-1021_.400	GAAAAAGAATGTCCTTTTCCTGATGCCTTGACTTTTATCACCCTGGACTTCATGAATCAAAGGACCCGGAAGGTTCTCTT
A	CLYBL.NM_206808:1-1155_C1.641	CCTTTGGTCTCCAAGCCATAGATCTGGTGTACATTGACTTTCGAGATGGAGCTGGGCTGCTTAGACAGTCACGAGAAGGA
A	BFAR.NM_016561:182-1734_.160	CAAAAGCACCGGCCCTCAGATTTCTGTTAGTGAATTTTCTTGCCACTGCTGCTACGACATCCTGGTTAACCCCACCACCT
A	TMEM161B.NM_153354:57-1720_.640	CAAAGCAATGGCAGTGTTGATTGTAACAGAAAATTATCTGGAATTTGGACTTGAAACAGGGTTTACAAATTTTTCAGACA
A	AGPAT6.NM_178819:840-2410_C0.481	GGATGATGAGGTGACAAAGAGATTCTCAGCAGAAGAACTGGAGTCCTGGAACCTGCTGAGCAGAACCAATTATAACTTCC
A	VTI1A.NM_145206:277-1130_.721	GATGGCGATCACTTTTTCTGTCAGAAGACACTGATGTATCTGCTCTCCCTTGATAAACAGCAACAACAGCTTGTTCTGAG
A	EIF2S2.NM_003908:70-1271_C1.880	AAAACCGGCTTCCAGGCTGTCACGGGCAAGCGAGCACAGCTCCGTGCCAAAGCTAACTAATTTGCTAATCACTGATTTTG
A	FAM45A.NM_207009:1-1218__REV.1	CTGATGACTGATAGAAAGCCCTCTTTCACTCTGATTACCCACTCACTACATGAAGTCCTGAAAATAACAGAGAAACTGTT
A	ERCC8.NM_000082:1-1361_.961	CACTGTCTCCTGTGGCTGCAGTTCAGAATTTGTTTTTGTACCATATGGTAGCACCATTGCTGTTTATACAGTTTACTCAG
A	KPTN.NM_007059:5-1515_.480	TTGACTCTATTGCCCAGAGCTGCCTGAACCTGGAGCTCCAGTTCACTCCGTTCCAGCTGTGCCATGCGGAGGTCCAGGTC
A	NAIF1.NM_197956:120-1303_.960	AGGTCCTCCGGCCTATGATCAAAGATTTCCGCCGCTACCTGCAGAGCAACACAGCTAACCCGGCCCCCGCCTCTGACCCT
A	MRPL19.NM_014763:1-1004_.800	AAGTGGAATCAGCCATGGCTTGAATTTGATATGATGAGGGAATATGATACTTCAAAAATTGAAGCTGCAATATGGAAGGA
A	PNO1.NM_020143:1-921_.721	TGGCAAGAACTGCCATTTGCAACCTAATCTTGGGAAATCCTCCTTCCAAGGTTTATGGCAATATTCGAGCTGTGGCTAGC
A	GORASP1.NM_031899:723-2245_.1362	TAGATACTGGGACGGAGGCTGAGGGGCTGGACAGCCAGGCCCAGATCTCTACCACAGAATAACACCCTGGGCTGTGACAA
A	NUDT13.NM_015901:103-1361_.322	AGAGTTGGAAAGGCTCCTGGGTAAATTTGGACAGGATGCACAAAGAATAGAAGATTCTGTGCTGATTGGATGCTCTGAGC
A	ZSCAN21.NM_145914:45-1666_.1122	TTGGGCAGAGCTCAGACCTTCTTAAACATCAGAGAATGCACACAGAAGAGGCGCCATATCAGTGCAAAGATTGTGGCAAG
A	FUT10.NM_032664:257-1896_.640	ACTAACTACCCAATACTTGGAGAGCATTGAAGTCCTGAAGTCACTCCGATACCTAGTTCCTTTGCAGTCCAAAAACAAGC
A	ZSWIM1.NM_080603:14-1671_C0.1442	GAGGAGGTGGGTCAGCTGTTGCAGCACTGCACCAAGGAGGAGTTTGAGCGGAGGTATAGCACCCTGCGGGAACTGGCCGA
A	PIGU.NM_080476:101-1608_C1.801	CCAGATCTCACTCCAAACATTGGTCTTTTCTGGTACTTCTTTGCAGAGATGTTTGAGCACTTCAGCCTCTTCTTTGTATG
A	KPTN.NM_007059:5-1515_.240	AAGGCAAGGTGCTCGGCTTCCGCTACCAAGACCTCCGACAGAAAATCCGGCCAGTGGCCAAGGAGCTGCAGTTCAACTAC
A	NAIF1.NM_197956:120-1303_.881	CAGGAAGTGCAGGCCTGTGCCCAGGAGCGCCAGGCCCAGGCCATGGAGGGCACACAGGCTGCCCTGAGCGTCCTCATCCA
A	NKAP.NM_024528:68-1515_C0_REV.1	AATCCTGAACCAGATTCTGATGAACATACACCAGTGGAGGATGAAGAGCCAAAGAAAAGCACTACTTCAGCTTCTACTTC
A	ZSWIM1.NM_080603:14-1671_C0.1280	TGCCGCCACATCCTAGCCATGCTCAGTGCCCGCCGCCAGGTGCTCCAGCCCGACATGCTGCCGGCTCAGTGGACGGCAGG
A	ALKBH1.NM_006020:1-1279__REV.1	TTTACTCAGGCACCTGCTTACCGTAAATGATCATGTTATTGTGTATTGCCGTGGACTTCAGCACCCAGACAAGCCAAAAA
A	LRRC57.NM_153260:35-954_.720	CTGTGGAAGGCAATCTTTTTGAAATAAAGAAACTTCGAGAACTGGAAGGCTATGATAAGTACATGGAGAGGTTCACAGCC
A	NARFL.NM_022493:1-1543_.1042	CTGAGGAACAAAGACTTCCAGGAGGTGACACTGGAGAAGGAGGGCCAGGTGCTGCTGCACTTCGCAATGGCGTACGGCTT
A	NAIF1.NM_197956:120-1303_.641	GAGGAGGGCGTGGTGGAGTACTGCACGGCTGAGGCGCCCCCACCTCTGCCACCAGAGACCCCTGTGGACATGATGGCCCA
A	ERAL1.NM_005702:1-1424_.320	CACCCTGATATGCCTGAGAATTCCCGGGTCCTACGAGTGGTCCTCCTGGGAGCCCCGAATGCAGGGAAGTCAACACTCTC
A	FICD.NM_007076:47-1623_C1.1041	ACACCACATCCCTCCCCATCCGCAGGATGTGGAAAAGCAGATGCAGGAGTTTGTACAGTGGCTCAACTCCGAGGAAGCCA
A	ZSWIM1.NM_080603:14-1671_C0.80	CCTCCAGCCTCAACTTACTTGATGCTTGAGAGACTCAAAGCCCCGTGGTCAGCTGCCCTGCAAAGAAAGTATTTTGACCT
A	PPCDC.NM_021823:14-828_.320	GATGAATGGGAGATATGGAAGAGCCGCTCTGACCCAGTTCTGCACATTGACCTGCGGAGGTGGGCAGACCTCCTGCTGGT
A	PSMB4.NM_002796:1-918_.160	CCCAGAACCCCATGGTGACCGGGACCTCAGTCCTCGGCGTTAAGTTCGAGGGCGGAGTGGTGATTGCCGCAGACATGCTG
A	OTUD6B.NM_016023:1-1171_.721	GCCTTGAGAAGTCAGACCGCTGAGTATATGCAAAGCCATGTGGAAGACTTTCTGCCATTTTTAACAAACCCTAATACAGG
A	ZSCAN21.NM_145914:45-1666_.480	TGGATGAGCCAGGACACCAGGTCTCAACTCCTCCAAACGAACAGAAACCGGTGTGGGAGAAGATATCCTCCTCAGGAACT
A	RRAGA.NM_006570:187-1328_.480	ACAAAATGGATCTGGTTCAGGAGGATCAGCGTGACCTGATTTTTAAAGAGCGAGAGGAAGACCTGAGGCGTCTGTCTCGC
A	GPKOW.NM_015698:1-1610_.80	ATGGCTGACTCCAAAGAGGGTGTTTTGCCGCTGACGGCTGCTTCCACTGCCCCAATTTCATTCGGCTTCACTCGCACGTC
A	PSMC6.NM_002806:1-1312_.1120	GATTTTGTAGTACAGGAAGACTTCATGAAAGCAGTCAGAAAAGTGGCTGATTCTAAGAAGCTGGAGTCTAAATTGGACTA
A	FNTB.NM_002028:66-1579_.1121	ATGTGCTGCCAGTGCCCTGCGGGGGGGCTTCTGGATAAACCTGGCAAGTCGCGTGATTTCTACCACACCTGCTACTGCCT
A	PGGT1B.NM_005023:1-1255_.320	ACCTGGGTATTCCGTTCAATCCATCAAAGGCTCCTGGAACAGCTCATCCTTATGATAGTGGCCACATTGCAATGACCTAC
A	ALKBH1.NM_006020:1-1279_.80	GGAAACTTTTCCGCTTCTACCGTCAGAGCCGGCCCGGGACCGCAGACCTGGAAGGGGTCATCGACTTCTCGGCGGCCCAC
A	OTUD6B.NM_016023:1-1171_.561	TGAAAACTTAACAGGAGCCAGACATATGGAAAGTGAGAAACTTGCTCAAATATTGGCAGCTAGACAGTTAGAAATTAAAC
A	TBC1D20.NM_144628:49-1460_.1122	TGCGGCAGCGGTTTCGGGGACTTCTGCGGCCTGAAGATCGAACAAAAGATGTCCTGACCAAGCCAAGGACCAACCGCTTT
A	POLR2C.NM_032940:1-1014_.242	TGATGCCAATTCCTCAGTTCTTCATGATGAATTCATTGCTCACAGGCTTGGATTAATTCCCCTCATTAGTGATGACATTG
A	ELAVL1.NM_001419:68-1248_C1.240	AGGATGCAGAGAGAGCGATCAACACGCTGAACGGCTTGAGGCTCCAGTCAAAAACCATTAAGGTGTCGTATGCTCGCCCG
A	MRPS27.NM_015084:1-1381_.1120	GAAAAACTCTCCACCTGTGAAGCAGAGGACATCGCCACCTATGAGCAGAATCTGCAGCAGTGGCATCTAGACCTTGTACA
A	MRPL28.NM_006428:1-949_.82	CCTCTACACAAGTATCCCGTGTGGCTCTGGAAGCGGCTGCAGCTGCGGGAGGGCATCTGTTCCCGCCTGCCCGGCCACTA
A	ERCC8.NM_000082:1-1361_.1200	CAAAATCACAATTAAATCCGGCCTTTGAAGATGCCTGGAGCAGCAGTGATGAAGAAGGATGAATATCATCTTTAGTACCT
A	CYP20A1.NM_177538:523-2111_C0.640	AATGGGTAGTACATTTGAAGATGATCAGGAAGTCATTCGCTTCCAGAAGAATCATGGCACAGTTTGGTCTGAGATTGGAA
A	PARS2.NM_152268:23-1650_C1_REV.1	CCCCCATTTGCAGCCTTGGTGTTCGTTCTAACACTGCATTTTCCTACACCCCTTTCCTGGACTGCTCTCTCCAGAAACAG
A	PSMB4.NM_002796:1-918_.320	TGGCGACTACGCTGATTTCCAGTATTTGAAGCAAGTTCTCGGCCAGATGGTGATTGATGAGGAGCTTCTGGGAGATGGAC
A	PPCDC.NM_021823:14-828__REV.1	TGTCCCTCTGTACTCAGAATGGGTTCAGGCCAAGTCGGTGAAGATGGATGTTGGCAAAATAGGAGGATACCCTCATTTGC
A	PIGU.NM_080476:101-1608_C1.480	TCTACCTGTGCCATCAACAACACCCTCATTGCTTTCTTCATTTTGACTACGATAAAAGGCAGTGCTTTCCTCAGTGCTAT
A	MTHFD2L.NM_001144978:1-1171_.161	GCGGTGTGAGACATGAAGCCATTATTATATCAGGAACCGAAATGGCCAAGCATATCCAGAAAGAAATACAGCGAGGTGTG
A	FICD.NM_007076:47-1623_C1.1	GAAGGCGGTTGGGGTTCTGACAGCTGCGCGCGATCCTGCTCTCTCTCAGCCGCCTGTGGACATGCGCAAAGGGCCCTCTC
A	PSMB1.NM_002793:1-913_.320	CAGTCATTGGATGCAGCGGTTTTCATGGAGACTGTCTTACGCTGACAAAGATTATTGAAGCAAGACTAAAGATGTATAAG
A	ZSWIM1.NM_080603:14-1671_C0.560	CTGCCTATCCTAGCTATGGAGTTCCCCACAGCTGAGGTCCTTCTCTCAGCCTTCCACATTTGTAAGTTCCTCCAGGCCAA
A	TAS2R20.NM_176889:1-1030_.640	AAAGGATCTCAAGATCCCAGCACCAAGATCCACATAAAAGCTCTGCAAACTGTGACCTCCTTCCTCATATTACTTGCCAT
A	YARS2.NM_001040436:1-1613_.960	GAGATAAGACATCTCCATTTGAATTGTATCAATTCTTTGTCAGGCAACCGGACGATTCAGTGGAAAGGTACCTGAAGCTG
A	PIH1D1.NM_017916:185-1256_.641	TCGGAGCAGCGTCCTCGGATCCAGGAGCTGGGGGACCTGTACACGCCCGCCCCCGGGAGAGCTGAGTCAGGGCCTGAAAA
A	TBC1D20.NM_144628:49-1460_.160	GGAGAAGGCAGACTTTAACGCCAAAAGGAAAAAGAAAGTGGCAGAGATACACCAGGCTCTGAACAGTGATCCCACTGATG
A	ZSCAN21.NM_145914:45-1666_.800	GAGGCCAGCTTAGAGAGGCAGTGCGTAAACCTTGAAAATGAAAAAGGAACAAAACCCCCTCTTCAAGAGGCAGGCTCCAA
A	PIH1D1.NM_017916:185-1256__REV.2	CTTCTGAGATGTGGAGAAGAGGCTGCTGGCTTCCCTAAAAGTTGAAATAAAAGATTTTTGCCTTTGTTCTGAAAAAAAAA
A	C8orf76.NM_032847:1-1295_.480	TGCAGAACTTGGAGAAAACAATTTTCTGCCTGCAGAAACTGATTTCTTTGCATCCTTTTAATCCTTGGAACTGGGGCAAA
A	AGPAT6.NM_178819:840-2410_C0.880	TGGCTATTATGCCATGGTGGGTCAAGTGCACGGGGGACTCATGGGTGTGATTCAGAGAGCCATGGTGAAGGCCTGCCCAC
A	EIF2S2.NM_003908:70-1271_C1.722	TCCAACAGAAACAGATAGAAAATGTCTTGAGAAGATATATCAAGGAATATGTCACTTGTCACACATGCCGATCACCGGAC
A	PANX1.NM_015368:286-1766_.640	GCAAAGTTTGTGGGAGGTATCTGAAAGCCACTTCAAGTACCCAATTGTGGAGCAGTACTTGAAGACAAAGAAAAATTCTA
A	PSMA2.NM_002787:1-853_.482	ATTTATTTCAGTCAGATCCATCTGGAGCTTACTTTGCCTGGAAAGCTACAGCAATGGGAAAGAACTATGTGAATGGGAAG
A	C8orf76.NM_032847:1-1295_.1120	GTGGTTCAGAAAGATCAAAGACCATTTCTGTCCATTTGAAAATCAGTTCCATACAGAGATACAAATCTTGGCTTAGTGGG
A	SLC35E4.NM_001001479:546-1798_C0.81	CCCTAGCCTCACTGGTGCGGATGTGCCGCTGCCCGCCGGAGCACCATGATGGCAGGATGACCTCAGCCGAAGTAGGAGCA
A	YARS2.NM_001040436:1-1613_.800	CAGCTGGGCGGATCTGATCAACTAGGCAACATCATGTCCGGATATGAGTTCATCAACAAGTTGACTGGAGAAGATGTATT
A	PPCDC.NM_021823:14-828_.240	AAGTAGCAGTGGTCACAACTGAGAGAGCCAAACATTTCTACAGCCCCCAGGACATTCCTGTCACCCTCTACAGCGACGCT
A	MRM1.NM_024864:116-1377_.720	TCACCGGATTTTTACAGACCAAAGCCCAGCAGGGCTGGCTCGTGGCCGGCACGGTGGGCTGCCCAAGCACAGAGGATCCC
A	RNF26.NM_032015:524-2025_.160	GGTGTTGGACCTCAACTTCCTGCTGGTGTCCTCCCTCCTGGCTTCCCTGGCCTGGCTCCTGGCCTTCGTCTACAACCTGC
A	C12orf66.NM_152440:1-1497_.1	AGAACCCGGAAGTGCGAGGCCGAGGAGAGCCACGTGGGTCGAGCTGGGGCGCAGCTCGCATGGGGGAGTCTATCCCGCTG
A	NARFL.NM_022493:1-1543_.1441	TAGGGGCTGCAGGACCAGGACTCCCAGGGGGCCGTGTCCATGTGTGACAGCAGAACCACATGCCCCAAGACCCCAGGGCT
A	OBFC1.NM_024928:151-1457_.1040	AAACCAAATCACATGGAGAAGGGCTGTCACTTCCTGCACATCTTGGCCTGTGCTCGCCTGAGCATCCGCCCGGGCCTGAG
A	STX17.NM_017919:37-1145_.240	TCTGGGACAAGTTGCATGAAGAGCATATCAATGCAGGACGTACAGTTCAGCAACTCCGATCCAATATCCGAGAAATTGAG
A	TADA1.NM_053053:85-1292_.720	CCTTTGGCAGTAACGTGACCCCGCAGCCATACCTGAAGAATAGTGTAGTAGCTTACAACAACTTAATAGAAAGCCCTCCA
A	SLC35E3.NM_018656:123-1264_C0.321	CCTCCAGGCTCCTCCTCCTGGCCCTCAGCTTCTGTGGCTTTGTGGTCTTCACTAACCTTTCTCTGCAGAACAACACCATA
A	YARS2.NM_001040436:1-1613_.240	AGACGGGGACGAAAATAGAGCTCCCAGAGCTCTTCGACCGTGGCACGGCGAGTTTTCCCCAAACCATTTACTGTGGCTTC
A	TBC1D20.NM_144628:49-1460_.322	CAATGTCAATGCCAATGACCCACCTCCTATATCAGGGAAGAACCTACGGCAGATGAGCAAGGACTACCAACAAGTGTTGC
A	NARFL.NM_022493:1-1543_.1	AGTGCGGCCGTCATGGCGTCGCCCTTCAGCGGGGCGCTGCAGCTGACGGACCTGGATGACTTCATCGGGCCGTCTCAGGA
A	PANK3.NM_024594:227-1539_.161	ACTCTAGTAAAGCTCTCGTACTTTGAACCTATTGATATCACAGCAGAGGAAGAGCAAGAAGAAGTTGAGAGTTTAAAAAG
A	OBFC1.NM_024928:151-1457_.242	TTGTACAATGGACATCCAATAAAACAGGTAGATGTCTTGGGAACTGTCATTGGAGTGAGAGAAAGAGATGCTTTCTACAG
A	RAB7A.NM_004637:133-956__REV.1	ACAGAGTCCTTCACAAACCAAGAACACACGTAGGCCTTCAACACAATTCCCCTCTCCTCTTCCAAACAAAACATACATTG
A	GORASP1.NM_031899:723-2245_.1440	AAGGCCCATGATGACATTTCATGAGGCCCAGATGTGGGCAGGCAGCCCGGGCTGCACTATGCGGTCAGGATTCCTTGCTG
A	POLR2C.NM_032940:1-1014__REV.2	GCAAAAACGGAGATTCAGGCCAGCAGCTGGATATGGGGGTCTCTCTTCAGACTCTTCTCGTTTCTGAGAATCTAGTCTAC
A	TADA1.NM_053053:85-1292_.321	TTTCTACACCAGATGGTGCTGGATCTTTGCCTTGGCCAGGGGGTTCCGCAGCAAAACCTGGAAAACCCAAGGGAAAGAAA
A	BCDIN3D.NM_181708:1-1021_.241	CCGATTCTGGGGCTCGACGTGGGGTGTAACTCCGGGGATCTGAGTGTGGCTCTATACAAACACTTCCTCTCCCTACCTGA
A	PIH1D1.NM_017916:185-1256_.320	TCTATCCCTCCTCCCGCCGACGTGACCGAGGAGGAGCTGCTTCAGATGCTAGAGGAGGACCAAGCTGGGTTTCGCATCCC
A	TMEM41A.NM_080652:1-991_.560	TTTTCTTATTGTTTTTGAGACTTTTCCCCATGACACCAAACTGGTTCTTGAACCTCTCGGCCCCAATTCTGAACATTCCC
A	TAS2R20.NM_176889:1-1030_.882	GTGGCAGGTGACTTGCTGGGCAAAAGGACAGAACCAGTCAACTCCATAGATTCACAAGAGGTGCATTGTGTGTTTTCTAG
A	PANK3.NM_024594:227-1539_.1041	TAAACAGAGTTGTCTTTGTTGGAAACTTTTTACGTGTCAATACCCTCTCAATGAAACTTTTGGCATATGCACTGGATTAC
A	ELAVL1.NM_001419:68-1248_C1.721	TGGCGTCAACGTGCCAGGAAACGCCTCCTCCGGCTGGTGCATTTTCATCTACAACCTGGGGCAGGATGCCGACGAGGGGA
A	SUV39H1.NM_003173:1-1391_.560	GAGGGCATCACCCTCAACCAGGTGGCTGTGGGCTGCGAGTGCCAGGACTGTCTGTGGGCACCCACTGGAGGCTGCTGCCC
A	FAM151B.NM_205548:44-1074_.321	TGGCCCATCCCCCTGAAACAAACAGTGATAATACTCTACAGGAGTGGCTGACTGAAGTTATGAAAAGCAATAAAGGCATC
A	PIGU.NM_080476:101-1608_C1.641	GTACATACCTGTGAAAATGAAGAGCAAAGCCTTCTGGATCTTTTCTTGGGAGTATGCCATGATGTATGTGGGAAGCCTAG
A	GPKOW.NM_015698:1-1610_.1280	GTCCTGGAAGGCCTGAGGGAAGACATGCTGGAGACCCTGGTTCCCAAGGCAGAGGGTGACCGTGTGATGGTGGTGCTGGG
A	AGPAT6.NM_178819:840-2410_C1_REV.1	GGCCACCGTGCGGGGTGCCAACGGGCTCAGAGCTGGAGTTGCCGCCGCCGCCCCCACTGCTGTGTCCTTTCCAGACTCCA
A	NSMCE2.NM_173685:129-1072_.721	GGCCTATTGCCCTCAAATTGGCTGTAGCCACACGGATATAAGAAAGTCAGATCTTATCCAGGATGAAGCACTTAGAAGGG
A	ALKBH1.NM_006020:1-1279_.641	ATTTCCGAGCTGAAGCAGGGATCCTGAATTACTACCGCCTGGACTCCACACTGGGAATCCACGTAGACAGATCTGAGCTA
A	VTI1A.NM_145206:277-1130_.82	TACTCGTTCCGGAGCCGCCATGTCGTCCGACTTCGAAGGTTACGAGCAGGACTTCGCGGTGCTCACTGCAGAGATCACCA
A	ZSCAN21.NM_145914:45-1666_.880	GAAAGGTAGAGAATCAGTTCCTACTAAACCTACCCCAGGAGAGAGACGTTATATATGTGCTGAATGTGGCAAAGCCTTTA
A	HEMK1.NM_016173:172-1388_.82	GAGAACCTTTCCCTGAGACATGGAGCTTTGGGGCCGAATGCTGTGGGCCCTCCTGTCTGGCCCAGGGAGGAGGGGAAGTA
A	SRFBP1.NM_152546:1-1462_C0.1120	GGATCTAAAAGCTCTAGAAGAAATTTCAAAGAACAGGCTCCAAAAACAAGATCCCTAGATTTTCCACAGAATGAGCCTCA
A	LRPAP1.NM_002337:1-1259_.161	TGGCCCGCTGCGAGCCACGGCGGCAAGTACTCGCGGGAGAAGAACCAGCCCAAGCCGTCCCCGAAACGCGAGTCCGGAGA
A	C12orf66.NM_152440:1-1497_.322	ATTCCATCCGCACCATCTATACTTCATTGCATAATGAGCTGAAGAAGGTGGTGACTGGCCGTGGTGCCCTGGGTGGGACT
A	KCNJ14.NM_013348:108-1618_C1.560	CTGCTGCAGCCCCGTGTGACCCCAGAGGGTGAGTACATCCCGCTGGACCACCAGGATGTGGATGTGGGCTTTGATGGAGG
A	POLR2C.NM_032940:1-1014_.800	TCTGCGTCCTGAAACCATTGTCCTGTCAGCCCTCTCAGGATTGAAGAAGAAACTGAGTGATTTACAAACTCAATTAAGCC
A	PSMB4.NM_002796:1-918_.1	TTTTTTCTGCTACCGTGACTAAGATGGAAGCGTTTTTGGGGTCGCGGTCCGGACTTTGGGCGGGGGGTCCGGCCCCAGGA
A	FICD.NM_007076:47-1623_C1.1360	ACCACCCTGGACACCCTGCTTTTTGCCACAACTGAGTACTCGGTGGCACTGCCAGAAGCCCAACCCAACCACTCTGGGTT
A	BCDIN3D.NM_181708:1-1021_.1	GGCTTCCGGTTCCGCCACGGCCCAGAGGCTGTGTTGAGGCTAATGGCGGTGCCCACGGAACTGGATGGAGGGAGTGTTAA
A	FAM45A.NM_207009:1-1218_.320	GACCGCCAAAGATTTTAACCCAGAGAAGTATGCTGCCTTCACTAGGATATTGTGTAGAATGTACCTGAAACATGGGAGCC
A	C19orf54.NM_198476:21-1276_.881	GGCCTGTTCCACCCAGTGCTGGGCACGCCCTGCCAACCACCATCCCTGCCAGAGGAGGGCTCCCCGGGAGCTGTCTACCT
A	PSMA2.NM_002787:1-853_.560	AGACTTTCCTTGAGAAAAGATATAATGAAGATCTGGAACTTGAAGATGCCATTCATACAGCCATCTTAACCCTAAAGGAA
A	ELAVL1.NM_001419:68-1248_C1.560	ATCACAGTGAAGTTTGCAGCCAACCCCAACCAGAACAAAAACGTGGCACTCCTCTCGCAGCTGTACCACTCGCCAGCGCG
A	MFSD9.NM_032718:1-1593_C0.81	GGTCACTGGGACATGAACTCGGCCCCGAGGCTGGTCTCGGAGACCGCAGAGCGGAAACAGGAGCAGAAGACAGGAACCGA
A	AGPAT6.NM_178819:840-2410_C0.1	CTTGCTTCCTTTCCCTGGCTGGTGCTGTCAGGAAGGACCATCTGAAGGCTGCAATTTGTTCTTAGGGAGGCAGGTGCTGG
A	KPTN.NM_007059:5-1515_.720	ACAACTTCCCCGGCACGTCCCGGCGCCTCTCAGCTCTGGGCTGTCAGAGTGGTTATGTCCGTGTCGCCCACGTGGACCAG
A	FNTB.NM_002028:66-1579_.481	TCAGTTCCTGGAGCTGTGTCAGAGCCCAGAAGGTGGCTTTGGAGGAGGACCCGGTCAGTATCCACACCTTGCACCCACAT
A	ERCC8.NM_000082:1-1361_.641	GCAGTTTCCTGGTCTCCACGTTATGACTATATCTTGGCAACAGCAAGTGCTGACAGTAGAGTAAAATTATGGGATGTGAG
A	PIH1D1.NM_017916:185-1256_.960	CGGTGCCTTCTTGATCAGGGTGTCTCCTTGTGCTTCTGAGATGTGGAGAAGAGGCTGCTGGCTTCCCTAAAAGTTGAAAT
A	PPP2R5E.NM_006246:491-2094_.960	GTATAGTACAGTTTCTGGAGAAAGATCCTTCACTCACAGAACCAGTTATTAGGGGGTTAATGAAATTTTGGCCTAAAACA
A	TMEM19.NM_018279:484-1694_.881	GGTGGTTTAGCTGGATTACTAGGATCAATTGTGGACTCATACTTAGGGGCTACAATGCAGTATACTGGGTTGGATGAAAG
A	PSMC6.NM_002806:1-1312_.640	TCTAGTTCTATTGTAGACAAGTACATTGGTGAAAGTGCTCGTTTGATCAGAGAAATGTTTAATTATGCTAGAGATCATCA
A	PEX12.NM_000286:517-1796_.482	GTGAAGCTGGAGAAGCTGGTTTCTAGCCTGAGAGAAGAGGATGAATATTCTATTCATCCCCCTTCTTCCCGCTGGAAACG
A	GPN2.NM_018066:183-1315_.401	CCCCTCCGCGGCCACTACTTCCTCTTCGACTGCCCAGGCCAGGTGGAGCTCTGCACGCATCACGGCGCCTTGCGCAGCAT
A	YIPF3.NM_015388:84-1336__REV.2	CCAGTCCTCTTTCCCGCAGCTGCAGAGAGGAGGAAGACTATTAAAGGACAGTCCTGATGACATGTTTCGTAGATGGGGTT
A	GPKOW.NM_015698:1-1610_.160	CGCACGGAGGCGGCTGGCCGACTCGGGAGACGGCGCGGGGCCATCTCCGGAGGAGAAGGATTTCTTGAAAACCGTGGAAG
A	PPCDC.NM_021823:14-828_.640	CATGGCTGAAGTGGGGACCATCGTGGACAAAGTGAAAGAAGTCCTCTTCCAGCACAGTGGCTTCCAGCAGAGTTGACCTG
A	TMEM19.NM_018279:484-1694_.240	GACCTATTTCTCCGTGGCGTTGGCTGTTTTCTGTTGTTGTTCCTGTTCTGATCGTCTCTAATGGCCTTAAAAAGAAAAGT
A	PPP2R5E.NM_006246:491-2094_.1440	GGAAAAAATTGGAGGATCTGGAGTTAAAGAGAGGTCTTAGACGTGATGGAATAATTCCAACTTAACAAAAACAATGACAA
A	ZSWIM1.NM_080603:14-1671_C0.720	CAGGCAACCTGAGAAAGTTGTATACACTCCTGAGCAACTGCATCCCTCCAGCCAAGCTGCCCGAGCTTCACTCACACTGG
A	TMEM19.NM_018279:484-1694_.161	ATACTGAGCCTGATCATTTGCATTTCGTTAGCTTTCTGGATTATATCAATGACTGCAAGCACCTATTATGGTAACTTACG
A	BFAR.NM_016561:182-1734_.1441	CCAGGTGTTGTGACTGGCACTGCCCAGGCTGAGACTCTTCAAGTCCCGCTGACGTCTGAGCTTTGATGCTTAAGAGGGGT
A	MRPS27.NM_015084:1-1381_.160	GCAAGAGAAAAAGAACATTACTGTCTTGCTGATCTTGCATCTTTAATGGATAAAACATTTGAGAGAAAGTTGCCTGTTAG
A	FICD.NM_007076:47-1623_C1.322	CCGTCCACGGAGCTCAGCATCACCTCCAGGGGCGCGACGCTGCTGGTGGCCAAGACCAAGGCCTCTCCAGCGGGTAAGTT
A	TADA1.NM_053053:85-1292_.401	AAGCTTTCTTCTGTTCGTCAGAAATTTGATCATAGATTCCAGCCTCAAAATCCTCTCTCAGGAGCCCAGCAATTTGTGGC
A	FNTB.NM_002028:66-1579_.640	TTTGTACTCCCTGAAGCAACCTGACGGCTCCTTTCTCATGCATGTCGGAGGTGAGGTGGATGTGAGAAGCGCATACTGTG
A	PNO1.NM_020143:1-921_.640	CCATAGAGAATGTGACACGGACAAGGATAGTTTTGGCTGATGTGAAAGTTCACATCCTTGGCTCCTTCCAAAATATCAAG
A	POLR2C.NM_032940:1-1014_.480	TCCCGGAACCGAGATAATGACCCCAATGACTACGTGGAGCAGGATGACATCCTCATCGTCAAGTTGAGAAAGGGCCAGGA
A	FUT10.NM_032664:257-1896_.880	CTCTATGGATGCCGATGGCTTTTATAGGATCATTGCACAGTATAAGTTTATCCTAGCTTTTGAGAATGCAGTTTGTGATG
A	PIGU.NM_080476:101-1608_C1.880	GTGTGTTTCAGATCAACGTCTTCTTCTACACCATCCCCTTAGCCATAAAGCTAAAGGAGCACCCCATCTTCTTCATGTTT
A	ARL10.NM_173664:1-900_C1.320	TCGTGGTGGCCAACAAGCAGGACCTGAGCGAGGCCATGAGTATGGGGGAGCTGCAGCGGGAGCTGGGTCTACAGGCTATC
A	FBXW2.NM_012164:139-1703_.1360	ATCCTGGCTGAATGGACTGGATGGGCACAATGACACGGGCTTGGTCTTTGCCACCAGCATGCCTGACCACAGTATTCACC
A	STX17.NM_017919:37-1145_.801	TGGCAGGTGCACTCATCGGGGGAATGGTAGGGGGTCCTATTGGCCTCCTTGCAGGCTTCAAAGTGGCAGGAATTGCAGCT
A	YIPF3.NM_015388:84-1336_.641	GGCACCCTGATGGGCACAGCCATTGGCACCTGCTTCGGCTACTGGCTGGGAGTCTCATCCTTCATTTACTTCCTTGCCTA
A	PSMA2.NM_002787:1-853_.400	ATGCAAGAATATACTCAGTCAGGTGGTGTTCGTCCATTTGGAGTTTCTTTACTTATTTGTGGTTGGAATGAGGGACGACC
A	CYB5RL.NM_001031672:221-1368_C0.400	CGGGAACAGCCAGCTTGGCCTGCGGCCCGGCCAGCACCTCATCCTACGAGGGATAGTAGATGACTTAGAAATTCAGAGAG
A	HEMK1.NM_016173:172-1388__REV.1	CTTGTCAGTGCCGCCAGCCTGACCAGAGGGGAGGTGGATGGCACTTTCCAGAGCCCAGGTTCTTATGGCATTTCCCAGGG
A	PARS2.NM_152268:23-1650_C1.800	GATCTTGGCTGCTGCCATTGAAGTCCTCTCTACAGAAGACTGTGTCCGCTGGCCCAGCCTACTGGCCCCTTACCAAGCCT
A	ACTR1B.NM_005735:109-1439_C1.402	CGAGTAAGAACCGGGAGAAGGCGGCAGAGGTGTTCTTTGAGACCTTCAACGTGCCGGCCCTGTTCATCTCCATGCAGGCT
A	TMEM161B.NM_153354:57-1720_.880	GGCAACAGAAAAAATTACACAAACTTTACTTCATATCAACTTCTTGGCACCTTTATTTATGGTTCTGCTCTGGGTAAAAC
A	MFSD9.NM_032718:1-1593_C0.320	AGGCTCCTCCTATGGCATTTTGCAACTCTTTTCTAGCACATTGGTGGGCTGCTGGAGCGATGTAGTGGGAAGACGGTCTT
A	ZSCAN21.NM_145914:45-1666_.160	GGTGGGGCCTCTGATGGTAAAAGTCGAGGAGAAAGAAGAGAAAGGCAAGTACCTTCCTAGCCTGGAGATGTTCCGCCAGC
A	ZFP92.NM_001136273:1-1251_.560	AGCTGTTTCGCCGCAGCTTCGCGCTCCTGGAGCACCAGCGCATCCACAGCGGCGAGAAGCCCTACGCCTGCCCCGAGTGC
A	ERCC8.NM_000082:1-1361_.80	TTTTTGTCCGCACGCCAAACGGGTTTGGAGGACCCTCTTCGCCTTCGGAGAGCAGAGTCAACACGGAGAGTTTTGGGACT
A	SRFBP1.NM_152546:1-1462_C0.481	AAGAATGCTTCAGAGGACAATCATTCTGAGAATACTTTGTATTCAAATGATAATGGAAGTAATTTACAGCGTGAAGCAAC
A	RRAGA.NM_006570:187-1328_.720	AAAGAGCTACATTCTTGGTTATTTCCCACTACCAGTGCAAAGAGCAGCGCGACGTCCACCGGTTTGAGAAGATCAGCAAC
A	COQ10B.NM_025147:1-871_.720	AGAAACAAATATACCTCGGGAGTTAATGCTTCATGAAGTCCATCACACATAAAGGCAAAAAAGAACTGGTGCCACCTGCT
A	STX17.NM_017919:37-1145_.2	CGTGCCCACCGACCGGCCTCGAGCGCCCCGGCGGGAGGTTTTTCTATATGAGTGGAGAAGACAGCTGTTACCAGGGAGGT
A	PANK3.NM_024594:227-1539_.320	ACACTTTTTGGCCGAAGAGGGAACTTGCACTTTATCAGGTTTCCAACCCAGGACCTGCCTACTTTTATCCAAATGGGAAG
A	MRPL19.NM_014763:1-1004_.562	AGAGAAACGGCTGGATGATAGCTTGCTATACTTACGAGATGCCCTTCCTGAATATAGCACTTTTGATGTGAATATGAAGC
A	METTL8.NM_024770:42-1465_.241	GTGGGATCACATGCAGTGGTCTAAGGAAGAAGAAGCAGCAGCCAGAAAAAAAGTAAAAGAAAACTCAGCTGTGCGAGTCC
A	C12orf66.NM_152440:1-1497_.240	CTGGCCGCGGCCGAGAAGGTCTATCACAGCCTCACCTACCTGGGGCAGAAACTAGGGGGCCAGTCTTTCTTCAGCAGGAA
A	PIH1D1.NM_017916:185-1256_.160	TTCGGCGCGATTTGAGGAGCTGCTGCTGCAGGCCTCGAAGGAGCTCCAGCAAGCCCAGACAACCAGACCAGAATCGACAC
A	NARFL.NM_022493:1-1543_.1120	TTCCGCAACATCCAGAACCTGGTGCAGAGGCTCAAACGAGGGCGCTGCCCCTACCACTACGTGGAGGTCATGGCCTGCCC
A	EIF2S2.NM_003908:70-1271_C1.640	CATCTCCTTGCATTTTTGTTGGCTGAATTGGGTACAAGTGGTTCTATAGATGGTAATAACCAACTTGTAATCAAAGGAAG
A	TMEM161B.NM_153354:57-1720_.1520	AGCCTTTTTGGGCTTTTCTATCACCAGTATCTGACTGTGGCATGAATCTCAGTTAACAAAAAAGCATATCCAAATCACCC
A	KPTN.NM_007059:5-1515_.320	ATTCCCGTGGATGCGGAGATTGTCTCCATCGACACTTTCAACAAGTCACCCCCCAAGCGGGGTCTGGTTGTGGGGATCAC
A	HEMK1.NM_016173:172-1388_.800	GACCTGATTGTCAGCAACCCTCCCTACGTCTTCCACCAGGACATGGAGCAGCTGGCCCCTGAGATCCGCAGCTATGAAGA
A	PGGT1B.NM_005023:1-1255_.801	TCATGGAAGACCTAATAAGCCTGTAGACACCTGTTATTCTTTTTGGGTGGGAGCAACTCTGAAGCTTCTAAAAATTTTCC
A	TMEM161B.NM_153354:57-1720_.320	CCATTAACCATTCCAAAGGATATTGACCTTCATCTAGAAACAAAGTCAGTTACAGAAGTGGATACTTTAGCATTGCATTA
A	FAM45A.NM_207009:1-1218_.241	GAACATGGTTTTATATCACAACAATTGAAGTTCCAGATTCTTCCATTTTGAAAAAGGTGACTCATTTTTCTATTGTCCTG
A	GPKOW.NM_015698:1-1610_.1041	AACTCTACATCCAGCAGGACAACTCAGAGAGGAAGCGGAAACACCTTCCAGACCGACAGGATGGGCCTGCAGCCAAGAGT
A	SRFBP1.NM_152546:1-1462_C0.80	AGCCGGGAACTCTGAACCTCAATAACGAGGTTGTGAAGATGAGAAAAGAAGTGAAGAGAATTCGAGTTTTAGTTATCCGA
A	TMED10.NM_006827:1-827_.1	GAGTCACGTGGGTCCCCCCGGTTCCGGCGCGGTTGAGGCCTTCGGTGGTGAACGAGTCTCCAGCACCATGTCTGGTTTGT
A	PANK3.NM_024594:227-1539_.401	GATAAAAACTTCTCAACATTGCAGACGGTGCTATGTGCTACAGGAGGTGGTGCTTACAAGTTTGAAAAAGATTTTCGCAC
A	TMEM41A.NM_080652:1-991_.81	GGGGTGCGGAGCCGACATGCGCCCGCTTCTCGGCCTCCTTCTGGTCTTCGCCGGCTGCACCTTCGCCTTGTACTTGCTGT
A	B3GNTL1.NM_001009905:1-1200_.80	TATCCTCCCAGTCCACAACGCTGAACCGTGGCTGGACGAATGTTTGAGGTCTGTTTTGCAACAGGACTTTGAAGGTACCA
A	YARS2.NM_001040436:1-1613_.720	TGAGCTTGGCCGAGTTCTTTTACCAGGTGCTCCAGGCCTATGACTTCTATTACCTCTTCCAGCGTTATGGATGCAGGGTC
A	CYP20A1.NM_177538:523-2111_C0.400	TGAAACCATGCTGAAGTCATTATTAAGGTATCAATCTGGTGGTGGCAGTGTGAGTGAAAACCACATGAGGAAAAAATTGT
A	LYSMD4.NM_152449:197-1290_.80	GCCACGTATACATGTTTAAGAATGGCAGTGGGGACTCGGGGGACTCTTCTGAAGAAGAGTCTCACCGTGTGGTTTTGCGG
A	ACTR1B.NM_005735:109-1439_C1.81	AGCCTGTGGTCATCGACAACGGTTCGGGGGTGATTAAAGCTGGCTTTGCAGGAGACCAGATTCCCAAATACTGTTTCCCA
A	B3GNTL1.NM_001009905:1-1200_.401	TGCCGTTCAGCACCCGTCGAGCATCATTGGTTGCAGAGTGAGGAGAGATCCCCCTAACTCCACCGAACGATACACACGTT
A	RRAGA.NM_006570:187-1328_.960	TGATCAACATTCGCAATGCCCGGAAACACTTTGAGAAGCTGGAGAGAGTGGATGGCCCCAAGCACAGTCTCCTTATGCGT
A	NARFL.NM_022493:1-1543_.481	TCAAGGCACTTCAGCCTCCTGGAGAGCCAGCGAGAGTTTGTGCGGCGATTCCGAGGACAGGCCGACTGCAGACAGGCGCT
A	MFSD9.NM_032718:1-1593_C0.720	TTTCCATGGAGGGAAGCAAAACCGGGCAGTACAGAGAAGGGCCTGCCATTGCGAAAGACCCATGTGCTGTTGGGAAGGAG
A	C8orf76.NM_032847:1-1295_.1040	GTTCACCCAGAGGTGAAGTGTGTTGGCTCCGTAGCCCTGACTGCCTTGGTGACTGTATCCTCAGAAGAATTTGAAGACAA
A	ERAL1.NM_005702:1-1424_.1200	TGAAACTCCTGATTGGTCCGAAGGGCCACGTGATCTCCCAGATAGCACAGGAGGCAGGCCATGACCTCATGGACATCTTC
A	FBXW2.NM_012164:139-1703_.1120	CTGTAGTTCAGCACTTGGTCTCTACCAGTGGGACTTTGCCAGTTATGATATTCTCAGGGTCATCAAGACTCCTGAGATAG
A	FICD.NM_007076:47-1623_C1.240	GTGCTTGGCTGTGCTCAAAGGCCTCTACCTGCTCAGGAGCAAACCGGACAGGGCGCAGCATGCCGCCACCAAGTGCACCA
A	SUV39H1.NM_003173:1-1391_.240	AATGGCGTGGATATCCAGACTCAGAGAGCACCTGGGAGCCACGGCAGAATCTCAAGTGTGTGCGTATCCTCAAGCAGTTC
A	AGPAT6.NM_178819:840-2410_C0.320	AAGCCCTACACCAACGGAATCATTGCAAAGGATCCCACTTCACTAGAAGAAGAGATCAAAGAGATTCGTCGAAGTGGTAG
A	LRPAP1.NM_002337:1-1259_.960	ACCACTACCAGAAGCAGCTGGAGATTGCGCACGAGAAGCTGAGGCACGCAGAGAGCGTGGGCGACGGCGAGCGTGTGAGC
A	GPN2.NM_018066:183-1315_.880	ATACTGTTTCAGAGCCCAAGAGCAGCGAAGCTTGGAAGCCATGATGTCTGCCGCAATGGGAGCCGACTTCCATTTCTCTT
A	KPTN.NM_007059:5-1515_.1040	CTGGTCACCGATGTGGATTTGGATGGGCGGCCAGAAGTCCTGGTGGCCACCTATGGACAGGAACTGCTGTGTTATAAGTA
A	C12orf66.NM_152440:1-1497_.962	TTCCAGCTTCATCAGAAAATATGATGCTGCCAATGTGTCCTTAATTTTTGACAACAGAGGTTCTGAGAGTTTTCAGGGTC
A	FBXW2.NM_012164:139-1703_.80	GGTAAATTTTTCCATAACCTTATGGAGAGAAAGGACTTTGAGACATGGCTTGATAACATTTCTGTTACATTTCTTTCTCT
A	PEX12.NM_000286:517-1796_.640	ATACATCCTAGGAAAAGCTCAGCATCACTCACCACTGCTGAGGCTGGCTGGAGTTCAGCTAGGTCGACTGACAGTTCAGG
A	SPRY3.NM_005840:355-1421_.240	AAACCCACAAGTCTGATTGGTCTCTGGCTACCATGCCTACTTCTCTCCCCCGCAGTCTCAGCCAGTGCCATCAACTGCAG
A	PSMA2.NM_002787:1-853_.241	GTAGAACCAATTACCAAGCATATAGGTTTGGTGTACAGTGGCATGGGCCCCGATTACAGAGTGCTTGTGCACAGAGCTCG
A	HEMK1.NM_016173:172-1388_.560	GCTGTGGGATCCCCAGGCAGCCCCCTCATTCTGGAGGTGGGCTGCGGATCAGGAGCCATCTCCCTCAGCCTGCTGAGCCA
A	BCDIN3D.NM_181708:1-1021_.720	CCGAGGTGACATGCCCAATCAGATTGTGCAGATCTTGACCCAGGATCATGGCATGGAATTAATATGTTGCTTTGGCAACA
A	EIF2S2.NM_003908:70-1271_C1.800	ACACAATCCTGCAGAAGGACACACGACTCTATTTCCTACAGTGCGAAACTTGTCATTCTAGATGTTCTGTTGCCAGTATC
A	MTHFD2L.NM_001144978:1-1171_.240	GGAATCATGGGTTTCCCTTGGAAACAGAAGACCTCACCTCAGTATAATTTTAGTGGGAGATAACCCAGCAAGCCATACAT
A	SLC35E3.NM_018656:123-1264_C0.480	CCACCAGAATCCAGCTCACGCTGATTCCTATAACTTTAGGTGTAATCCTAAATTCTTATTACGATGTGAAGTTTAATTTC
A	LYSMD4.NM_152449:197-1290_.640	TGCAGTGCAGTCAGAAATCTTTCTACATGAAAGTTACTGCATGGACACCTCCCATCAGCCACTGCTCCCGGCACCTCCGA
A	C19orf54.NM_198476:21-1276_.240	GTCAGCAGACCCCTGTTCCCCCACCGCTCCCACTGCCTCCTCCACCCGCTGCCACAGGGCCTGCTCCCCGTCATGTCTTC
A	FAM151B.NM_205548:44-1074_.400	CAAGCTGGATTTCAAAAGTCTGGCAGTTGTAGAACCATCCATGATGCTCTTGGAAAATGTGAAGAGGCATCTGAAGCGTC
A	TBC1D20.NM_144628:49-1460_.1280	GCCCCTAAGTTTCAGCTGCAGCTGTTTCCCTGAAAGCCAGAGAAGACCTTCCTCTTACATCACATTAAGGTCTCACCCTT
A	TADA1.NM_053053:85-1292_.1041	AAGAGCTGCAGCAAGACAAAGTTCACCGCCAGCGCTTGGCAGCCAAGGAGGGGCTTTTGCTGTGCTAAATTAGGATTTGA
A	C12orf66.NM_152440:1-1497_.800	GGCCGTGCAGCCTCCACACCTTTTCCTTTGGCTGATGAAACTCAAAAACATGCTTCTTGCCAAGTTTAGCTTTTACTTTC
A	TAS2R20.NM_176889:1-1030_.800	TTGGAATCATATATCCATCATTCCACTCATTCATTCTGATTTGGGGGAACAAGACGCTAAAGCAGACCTTTCTTTCAGTT
A	CLYBL.NM_206808:1-1155_C1.402	AAAAGGCCGAAAACTTGAACAACCAATGAATTTAATCCCTTTTGTGGAAACTGCAATGGGTTTGCTCAATTTTAAGGCAG
A	GPKOW.NM_015698:1-1610_.640	CAATCAAGTAGTGAAGCCCCGTGTCAACTCACTGAGGCCCAAGGGGTTAGGGCTGGGTGCCAACCTGACCGAGGCCCAGG
A	FAM151B.NM_205548:44-1074_.640	CAGTTGGACAATGGTGAAAGAGATGGAATATATATGTAATGAACTAAGTCAGCCTGTAACGTTCCCTGTCAGAGCAGCAT
A	FNTB.NM_002028:66-1579_.1042	ACTGCACGCCCAAGGTGACCCTGCCCTTAGCATGAGCCACTGGATGTTCCATCAGCAGGCCCTGCAGGAGTACATCCTGA
A	MRM1.NM_024864:116-1377_.1122	TGTCTTCAGGCCCAGAGAAAGAGAGGCAAAATGAGGGCTGACGTGGACTGTCCACAGTGTTCATGTGCTGGAGTCAGGGA
A	PARS2.NM_152268:23-1650_C1.481	CATTTGTCAAGGTCCAGGCCGATGTGGGCACCATCGGGGGCACAGTGTCTCATGAGTTCCAGCTCCCAGTGGATATTGGA
A	FBXW2.NM_012164:139-1703_.640	CGTTTATGGCATCCAGACCCACACTTGTGCAGCGGTGAAGTTTGATGAACAGAAGCTTGTGACAGGCTCCTTTGACAACA
A	PIGK.NM_005482:1-1333_.880	CTGTGTGTGTCTACTCCTGGACATCGCACTGATCTTTTTCAGAGGGATCCTAAAAATGTACTGATAACTGATTTCTTTGG
A	PARS2.NM_152268:23-1650_C1.641	TGCTTGCCAGGGCCCATTGACTAAAACCAAAGGCATTGAGGTGGGGCACACATTTTACCTGGGTACCAAGTACTCATCCA
A	FBXW2.NM_012164:139-1703_.241	CCTAGAGACTCTCCTCAAGCGGGACTTCCTCAAACTCCTTCCCCTGGAGCTCAGTTTTTATTTGTTAAAATGGCTCGATC
A	PPP2R5E.NM_006246:491-2094_.402	CAATAAGCAGAGGCTGTTTGACAGAGCAGACTTACCCTGAAGTAGTTAGAATGGTATCTTGCAATATATTCAGAACTCTC
A	SRFBP1.NM_152546:1-1462_C0.1200	GATCAAGAATCAGTTTAATAAGAAGCTATCAGGAAGACTTGAAAATACAAAACAGCAATTGCAGCTGCCTCTTCATCCTT
A	STX17.NM_017919:37-1145_.482	CAGCCTCCTTTGACCAGATCCATGACTGTTGGTGGAGCATTTCATACTACTGAAGCTGAAGCTAGTTCTCAGAGTTTGAC
A	HEMK1.NM_016173:172-1388_.160	TACCCGGGGCTGGGCCTTCAGCTCATGGCAACCCCAACCACCTCTGGCTGGGTTATCCAGTGCCATAGAACTGGTCAGCC
A	TMEM161B.NM_153354:57-1720_.561	CATTAACTACACACTATTTTAAAGTAGAAGATGGTGGTGAAAGATCTGTTTGTGTCACCTTTGGATTTTTTTTCTTTGTC
A	PSMC6.NM_002806:1-1312_.560	ATGGACCACCAGGTACGGGAAAAACACTCTTGGCACGAGCCGTTGCTAGCCAGCTGGACTGCAATTTCTTAAAGGTTGTA
A	SLC35E4.NM_001001479:546-1798_C0.720	GTGCCCTGCTGCAGGAGGAGAGGCTGGACGCGGTGACCCTGCTTTACGCCACCTCGCTGCCCAGCTTCTGCCTGCTGGCG
A	NKAP.NM_024528:68-1515_C0.160	ACGTCGCAGTTCGTCGAAGAGTCCGAAGCCCAGCAAATCTGCCCGCTCCCCGCGGGGCCGCCGCTCTCGCTCGCACTCTT
A	AGPAT6.NM_178819:840-2410_C0.962	GTCTGGTTTGAGCGCTCGGAAGTGAAGGATCGCCACCTGGTGGCTAAGAGACTGACTGAACATGTGCAAGATAAAAGCAA
A	ASPRV1.NM_152792:478-1709_.1040	CCTGTGGGAGGGTCCCTGGAAGATGAGTTTGACCTGGAGCTCATAGAGGAGGACCCCTCCTCAGAAGAAGGGCGGCAGGA
A	TBC1D20.NM_144628:49-1460_.1200	TTGTGAAATTGGCAGTGATGGGGCTGACAGTGGCACTTGGAGCGGCTGCACTGGCTGTGGTGAAAAGTGCCCTGGAATGG
A	ZSCAN22.NM_181846:48-1723_.160	AGTGAAGGTGGAGGAGGAAGAGGAAGCCAGCCTCTCCCAGGGCGGAGAATCCAGCCATGACCACATTGCTCACTCTGAGG
A	POLR2C.NM_032940:1-1014_.81	GGCGAGATGCCGTACGCCAACCAGCCTACCGTGCGGATCACGGAGCTCACTGACGAGAATGTCAAGTTCATCATCGAGAA
A	FBXW2.NM_012164:139-1703_.1440	TGGTGTTGTGGAAGGAGCACGGCTGACACCATGAGCCACCACCGCTGACTGACTTTGGGTGCCGGGGCTGCGGGTTTTGG
A	FUT10.NM_032664:257-1896_.1120	GGATTCTGATGACAGATTGTATGAGGCCTATGTAGAATGGAAGCTGAAGGGTGAGATCTCTAACCAGCGACTTCTGACAG
A	NARFL.NM_022493:1-1543_.721	AAGATCTACCACGTCACAGTGATGCCCTGCTATGACAAAAAGCTGGAAGCCTCCAGACCCGACTTTTTCAACCAGGAGCA
A	BTBD8.NM_183242:168-1465_C0.1	TAGGAGCCGAGCGTTCGGTCGGAAACGCCCCCTTCTTCCTCCTGGGCGGGGCAAGTGAGGCCAAGTACTGGGCCTCCAGG
A	TBC1D20.NM_144628:49-1460_.240	TGGCTGCCCTTAGACGCATGGCTATCAGTGAAGGAGGGCTCCTGACTGATGAGATCAGACGAAAAGTGTGGCCCAAGCTC
A	BTBD8.NM_183242:168-1465_C0.962	GGACTAGAAGGATTAAAAGAAGTAGCAATCTATATTTTAAGAAGAGATTACTGTAATTTCTTTCAGAAGCCTGTTCCCAG
A	GRPEL2.NM_152407:27-904_.722	CGCACCATTAGGCTTGCCCGAGTGGAAGTGGCAGTGGAGTCTCAGAGAAGACTGTGAAGAGGCCATCAGGAACTGGATGT
A	C12orf66.NM_152440:1-1497_.480	GACTTCTATGAGAAGATGTACACCCTCAGCACACAGAAGTTCATCAATGCTGAAGAGCTCGTTGGCCTTTTGGATGCCAT
A	PANK3.NM_024594:227-1539_.641	GATCCCTATCCACTGCTTGTAGTGAACATTGGCTCAGGAGTCAGTATTTTAGCAGTCCATTCCAAAGACAACTATAAACG
A	ALKBH1.NM_006020:1-1279_.1120	TGCCATCTGGATGACCAGAATAGCGAAGTAAAACGGGCCAGGATAAACCCTGACAGCTGAGACTTGGAGATCCCATCCTT
A	CYP20A1.NM_177538:523-2111_C0.802	TTTAAGGAACATCATAAAAGAACGAAAAGGAAGGAACTTCAGTCAACATATTTTCATTGACTCCTTAGTACAAGGGAACC
A	COQ10B.NM_025147:1-871__REV.2	CCACCTGCTTCTGACTTTAGTTTGTTCACTTTTAGGAAGTATTTTCATGACATGTTTTCAGAAGCCAGAAAGCATTTGTT
A	YIPF3.NM_015388:84-1336_.1042	CATCCAGAGGGTCCCCAGAGACATCCCTGCCATGCTCCCTGCTGCTCGGCTTCCCACCACCGTCCTCAACGCCACAGCCA
A	SLC35E4.NM_001001479:546-1798_C0.1042	CATCGCACTCACTCTTTCAGGAATGTTCCTTTACCACAACTGCGAGTTCGTGGCCTCCTGGGCTGCCCGTCGGGGGCTGT
A	ELAVL1.NM_001419:68-1248_C1.1	CGCATCCAGATTTTTGAAAAATACAATGTCTAATGGTTATGAAGACCACATGGCCGAAGACTGCAGGGGTGACATCGGGA
A	PIH1D1.NM_017916:185-1256_.880	GCTGCAGATCAACTCTCATGAGAGCAAGGCAGCCTTCCACCGGAAGAGAAAGCAATTAATGGTGGCCATGCCGCTTCTGC
A	TMED10.NM_006827:1-827_.480	TTGCAAAAGTTGAGAAGCTCAAACCATTAGAGGTAGAGCTGCGACGCCTAGAAGACCTTTCAGAATCTATTGTTAATGAT
A	ZSCAN22.NM_181846:48-1723_.800	CCAAACCTCACCTCCCAAGAGAAGCCTCCTTCAGAAGACAAATTTGATCTGGTGGATGCTTATGGGACAGAGCCTCCATA
A	FUT10.NM_032664:257-1896_.800	CTGATGACTTACATCGAGGTCGATTCCTATGGTGAATGTTTACGAAACAAAGACCTCCCTCAGCAGCTGAAAAATCCAGC
A	CLYBL.NM_206808:1-1155_C1.562	GCCAGCATAGGTGCAACAAGTAGTAAAGAAACCCTGGATATTCTCTACGCCCGGCAAAAGATTGTTGTCATAGCGAAAGC
A	C8orf76.NM_032847:1-1295_.400	TGCAAACTTGGAAAATAAAGCAACCAACACAGACCATTTAACCACGGTACTCTACCTCCAGCTTGCTATTTGTTCAAGTT
A	C12orf66.NM_152440:1-1497_.1200	GTGGTCCACTTCTATGATGACAAAGTTCAGAGTACCTACTTCCTAACCCGCCCGGAACCTCACTTTACCATTGTCATCAT
A	CLYBL.NM_206808:1-1155_C1.320	TCCTTCCTTCCAGCCTGATGCTACCAAAGGTGGAAAGTCCTGAAGAAATCCAGTGGTTTGCAGACAAATTTTCATTCCAC
A	ACTR1B.NM_005735:109-1439_C1.880	TGAGGTGGTGGCCTTCGCCATACACAAGTCCGACATGGACCTGCGCCGGACGCTGTTCGCCAACATCGTGCTCTCAGGTG
A	MRPL28.NM_006428:1-949_.640	TACGACAAGTACAAGGAATTTGCCATCCCAGAGGAGGAGGCAGAGTGGGTGGGCCTCACGCTGGAGGAGGCCATTGAGAA
A	METTL8.NM_024770:42-1465_.1201	ACAAGTTAATAGGAAAAAACAAGTGAAAATGCACCGAGTGTGGATTCAAGGCAAATTCCAGAAACCATTGCACCAGACTC
A	PPCDC.NM_021823:14-828_.482	GACCGCAGCAAGCCCCTGCTCTTCTGCCCGGCCATGAACACCGCCATGTGGGAGCACCCGATCACAGCGCAGCAGGTAGA
A	PSMB1.NM_002793:1-913_.722	AGAGAGATGTGTACACTGGGGACGCACTCCGGATCTGCATAGTGACCAAAGAGGGCATCAGGGAGGAAACTGTTTCCTTA
A	TBC1D20.NM_144628:49-1460_.720	TGCAGAGTGCTGAGGTAGGGACCATCTTTGCCCTCAGCTGGCTCATCACCTGGTTTGGGCATGTCCTGTCTGACTTCAGG
A	ARL10.NM_173664:1-900_C1.160	GAAATTGGGGGCAGCCAGAACCTGCGCTTCTACTGGAAGGAGTTTGTGAGCGAGGTGGATGTGCTGGTGTTTGTGGTGGA
A	OBFC1.NM_024928:151-1457_.720	TGCTGAGTGAAAAAGCCAAAGAATTCCTCATGGAGAACAGAGTGCAGAGCTTTTACCAGCAGGAGCTGGAAATGGTGGAG
A	VTI1A.NM_145206:277-1130_.240	AAGCGAAAGAACTGCTTGAACAGATGGATTTGGAAGTCCGAGAGATACCACCCCAAAGTCGAGGGATGTACAGCAACAGA
A	GPKOW.NM_015698:1-1610_.242	AGGGAGCTGCAGAGTGTGAAGCCCCAGGAGGCCCCCAAGGAACTCGTCATCCCTTTGATCCAGAATGGCCATCGCAGGCA
A	ZSCAN22.NM_181846:48-1723_.1440	AGAGCTCCTCCCTCATTGAGCACCAGAGGATCCACACGGGAGAGAAGCCTTATAAGTGCAGCGACTGTGGGAAGGCCTTC
A	PARS2.NM_152268:23-1650_C1.400	ACTCCTCCCCAGAGGCTGCCCAGCAGACCTACAGCCTGGTGTGTGATGCCTACTGCAGCCTGTTCAACAAGCTAGGGCTG
A	SLC35E3.NM_018656:123-1264_C0.880	GTTCTGCATTACTTTATTCGGAGGATATGTTTTATTTAAGGATCCACTGTCCATTAATCAGGCCCTTGGCATTTTATGTA
A	PPP2R5E.NM_006246:491-2094_.160	GTCCGTCAGAAAAGCCAGACAGAAGAGGTCGCAAAGTTCCTCACAGTTTAGGTCTCAAGGCAAGCCTATTGAGTTAACAC
A	SRFBP1.NM_152546:1-1462_C0.160	AAACTTGTCAGGAGTGTTGGCCGACTGAAGTCAAAAAAGGGTACTGAAGATGCACTGTTAAAAAACCAAAGACGGGCGCA
A	METTL8.NM_024770:42-1465_.1040	GATAAGACTCAGCTTCGTTTTAAAAAGGGACATTGTTTATCTGAAAATTTTTATGTTCGAGGAGATGGTACCAGAGCATA
A	PANK3.NM_024594:227-1539_.1120	CTGGTCAAAAGGTCAACTAAAAGCATTGTTTCTAGAACATGAGGGTTACTTTGGAGCAGTTGGTGCACTTCTTGGGCTGC
A	CYP20A1.NM_177538:523-2111_C0.320	GGCAGGCGCCTCGTGGTTAGTTTGGGCACTGTTGATGTACTGAAGCAGCATATCAATCCCAATAAGACATCGGACCCTTT
A	ERAL1.NM_005702:1-1424_.560	CTCTCTTTGTTGGAAGATCCATGGAAGAGCATGGAATCTGCTGATCTTGTTGTGGTTCTTGTGGATGTCTCAGACAAGTG
A	BCDIN3D.NM_181708:1-1021_.640	TGGAAGTGTTACCGGGCAGCTGCAAGGCGTCTCCGAAAGCTGGGACTCCATGATTTTGACCACTTCCACTCCCTTGCCAT
A	ARL10.NM_173664:1-900_C1.2	TGGAACAGCGCGAGGTGCTGGTGCTGGGGCTGGATGGCGCAGGCAAGAGCACGTTCCTGCGCGTGTTGTCGGGGAAGCCA
A	OTUD6B.NM_016023:1-1171_.800	GAGATATGTATACTCCAGAAGAATTTCAGAAGTACTGTGAAGATATTGTAAACACAGCTGCATGGGGAGGTCAGCTTGAG
A	C19orf54.NM_198476:21-1276_.2	CTTAAACCTTTAAAATCTCCATCCCTGAGACCGTTCTCCGTTGGAGGATCCTTCCCTCCCCGCTTTCTGAACCTCTCAAC
A	PIGK.NM_005482:1-1333_.1042	GACCAGATGGATGAGAAACTAATGGAACCTCTGAAATATGCTGAACAACTTCCTGTAGCTCAGATAATACACCAGAAACC
A	KPTN.NM_007059:5-1515_.800	CGGAGTCGAGAGGTTCTGCAGATGTGGTCGGTCCTGCAGGACGGTCCCATCTCCCGAGTGATTGTGTTCAGCCTCTCGGC
A	ACTR1B.NM_005735:109-1439_C1.1040	ATCTCAGCCCCGCAGGAACGGCTGTACTCCACATGGATTGGCGGCTCCATCCTGGCCTCGCTGGACACTTTTAAGAAGAT
A	ZSCAN22.NM_181846:48-1723_.881	ACCTACTCAGGGAAGAGGTCCTCCAAGTGTCGCGAGTGTAGGAAGATGTTCCAGAGTGCTTCGGCGCTCGAGGCACACCA
A	ZSWIM1.NM_080603:14-1671_C0.320	CATTTCCCTGAGATCTTATTTATCCACCGGACCTATAACCCAAGGGGTAAGGTCTTATATACCTTCCTGGTGGATGGACC
A	PGGT1B.NM_005023:1-1255_.720	GGGTAAACTAGAAGAAGTTTTTTCAGAAAAAGAATTGAACAGGATAAAGAGGTGGTGTATAATGAGGCAACAAAATGGTT
A	BFAR.NM_016561:182-1734_.640	CAAATGGACGGCGGAAGAAGTTGTCCTCTGGCTGGAGCAGCTGGGCCCTTGGGCATCTCTTTACAGGGAAAGGTTTTTAT
A	NARFL.NM_022493:1-1543_.560	TGCCCCTGCTGGCCTCTGCCTGCCCAGGCTGGATCTGCTATGCCGAGAAGACTCACGGCAGCTTCATCCTCCCCCACATC
A	ACTR1B.NM_005735:109-1439_C1_REV.2	ATGTTGGGAGAGGGGGAGGGAGGGGAGACAGAGCCTTTAACCCTTTTTGGTCTTGGCTCGTATACTAGGCTTAGGGTCCC
A	C12orf66.NM_152440:1-1497_.640	TGTGTCATCTCCTGAAAGCCCAGGCCCAGGTCTCAGAGTGGAAGTTCCTCCCATCTCTGGTTAATTTACACAGTGCGCAC
A	AGPAT6.NM_178819:840-2410_C0.81	CCTGGCCTGGATCTTCCACCATGTTCCTGTTGCTGCCTTTTGATAGCCTGATTGTCAACCTTCTGGGCATCTCCCTGACT
A	ZSWIM1.NM_080603:14-1671_C0.1	GGGTCAAATAGGGAGAAATGGCGACGGAGCCTGGCTGTGGGCCCATCTTTGGAAAAAAGATCTGGGAATGATTGTCTAGC
A	KPTN.NM_007059:5-1515_.401	TTCATCAAGGATTCAGGGGACAAGGGCAGCCCCTTCCTGAACATTTACTGCGACTACGAGCCCGGCTCTGAGTACAACCT
A	SUV39H1.NM_003173:1-1391__REV.2	AGACTGACTGAGGGGGCCTGAAGCTACATGCACCTCCCCCACTGCTGCCCTCCTGTCGAGAATGACTGCCAGGGCCTCGC
A	FAM45A.NM_207009:1-1218_.721	CCCTGCAGATGTGCACAGGTTACGTCGCTGGATTTGTAGACTTGGAGGTGAGCAACAGACCAGACCTCTATGATGTGTTT
A	RNF26.NM_032015:524-2025_.880	GCTCCATGCCCGGCCATCCTACCACCGTCTTCGAGAGGATGTCATGCGGCTCTCTCGCCTAGCACTGGGCTCAGAGGCCT
A	POLR2C.NM_032940:1-1014_.320	TGTGGACAAGCTGCAGTACTCTCGGGACTGCACATGTGAGGAGTTCTGCCCCGAGTGCTCGGTGGAGTTCACCCTCGATG
A	MRPS27.NM_015084:1-1381_.880	GTGCTGGGTGCAGTGCTGAAGGCTCTGACTTCAGCTGATGGGGCTTCAGAGGAGCAGTCCCAAAATGATGAAGACAACCA
A	C8orf76.NM_032847:1-1295_.882	TTACCCAACCTCAGCAAACATCGTTTGCTTTGGAGAGGAACTTAAGGACTCAGCAGGAAATTGAAGATAAAATGAAAGGG
A	SRFBP1.NM_152546:1-1462_C0.560	CTGTCATCAGTGAGCAAAAAGTCAAAGAAACCAAAATATTGGCGAAGAAACCAATACATAATTCAAAGGAAAAAATAGCA
A	FUT10.NM_032664:257-1896_.1	CAGATGGTTCTTCCATGTGAAGTTGTCTCGGGCTCTGGGCTGACGAGAGAACACCTGGTAACCAGGTTAGCCCTCTGTCA
A	HEMK1.NM_016173:172-1388_.962	TCTGGTAGTATCTTCTTAGAAGTGGACCCAAGGCACCCGGAGCTTGTCAGCAGCTGGCTTCAGAGCCGGCCTGACCTGTA
A	TMED10.NM_006827:1-827_.400	CAAGGGAACAGGGCGGATACCTGACCAACTCGTGATCCTAGACATGAAGCATGGAGTGGAGGCGAAAAATTACGAAGAGA
A	FUT10.NM_032664:257-1896_.1442	GAACAATCCAAGAAAGAAGCCCAGGCACTAAGGTGGCTGGTTGATAGGAATCAAAACTTTTCATCTCAAGAGTTTTGGGG
A	YARS2.NM_001040436:1-1613_.480	CAGAGCGCGTGCGAGCCAACGCGCGAGCTCTGCGCCTAGGGCTTGAGGCCCTGGCGGCTAATCACCAGCAGCTTTTCACT
A	TBC1D20.NM_144628:49-1460__REV.1	CTTACATCACATTAAGGTCTCACCCTTCCATGGAAGGATTGGGAGGGGTGGAATTTCCTTTATTAAAAGGGTTTCTGTCC
A	NAIF1.NM_197956:120-1303_.480	CCATGCAACAACGTATCTGCAACCTGCTGGGCGAGGCCACCATCATCAGCCTGCCCAGCACCACAGAGATCCACCCTGTG
A	PPP2R5E.NM_006246:491-2094_.1120	CCAAGAACCTTTGTTTAAACAAATCGCCAAGTGTGTATCTAGCCCCCATTTTCAGGTGGCAGAAAGAGCACTCTATTATT
A	BTBD8.NM_183242:168-1465_C0.720	ATATTGATATTTTTGTTGATGGAAAACGTTTTAAAGCTCACAGGGCCATTTTGAGTGCCAGATCTAGTTATTTTGCTGCA
A	LYSMD4.NM_152449:197-1290_.960	GCCAGTTCAGTCAGACCACCCAAGCGGGGAGCTAAGCTTTGTTTTTAAAGACTAGGCCCAGCTTTAGCAATTGGCTGTTG
A	GRPEL2.NM_152407:27-904_.400	CGCCAAGATATTTGGAATCCAGAGTTTCTGTAAGGACTTGGTGGAGGTGGCTGACATTTTGGAGAAGACTACAGAGTGCA
A	ZSCAN21.NM_145914:45-1666_.1200	AGGCTTTCAGCGGGAAAGGCAGCCTCATTCGTCACTATCGGATCCACACTGGGGAGAAGCCTTATCAGTGTAACGAATGT
A	B3GNTL1.NM_001009905:1-1200_.961	GAATCCCCATCCTGCACTTCCGAGCCGCCCGGCCACCCTTCGTCATCTGCGTGAAGCTGGACCTCACAGGGGGCGCCTTT
A	MTHFD2L.NM_001144978:1-1171_.961	GTTAAAAAGAAAGCTGGCTTTATCACTCCAGTTCCAGGAGGTGTGGGACCCATGACAGTGGCAATGCTTCTGAAGAACAC
A	C12orf66.NM_152440:1-1497_.1040	TCATGGTTATCACCACCCCCATTCCTACAGAGAGGCCCCCAAGGGTGTGGACCAGTATCCAGCTGTAGTGTCTCTGCCCA
A	AGPAT6.NM_178819:840-2410_C1.1	CTGTACAGCAAGATGATCGTGGGGAACCACAAGGACAGGAGCCGCTCCTGAGCCTGCCTCCAGCTGGCTGGGGCCACCGT
A	TADA1.NM_053053:85-1292_.240	CTCATAGACTTCTCACACAGGATAATGTCCATTCTCACAATGATTTCCTCCTGGCCATTCTCACGCGTTGTCAGATTTTG
A	ZSCAN21.NM_145914:45-1666_.1282	GAAGAGCTTCAGTCAGCATGCGGGCCTCAGCTCCCACCAGAGACTCCACACCGGAGAGAAGCCATATAAGTGTAAGGAGT
A	PIH1D1.NM_017916:185-1256_.81	TAGATCTCTTTCCCAGGGCCATGGCGAACCCGAAGCTGCTGGGAATGGGGCTAAGCGAGGCGGAGGCGATCGGTGCTGAT
A	NKAP.NM_024528:68-1515_C0.322	ACGCTCGCGGTCGCGTTCTAGAGAGCGGCCCTCTGCGCCCCGGGGCATCCCCTTCGCTTCTGCCTCCTCGTCAGTCTATT
A	SUV39H1.NM_003173:1-1391_.1200	TTGGCCTGGCTGGGCTCCCTGGCTCCCCTAAGAAGCGGGTCCGTATTGAATGCAAGTGTGGGACTGAGTCCTGCCGCAAA
A	PPCDC.NM_021823:14-828_.560	GACCAGCTCAAGGCCTTTGGCTATGTCGAGATCCCCTGTGTGGCCAAGAAGCTGGTGTGCGGAGATGAAGGTCTCGGGGC
A	FBXW2.NM_012164:139-1703_.320	CCTCAGACTTTACTCACATGCTGCCTCGTCTCTAAACAGTGGAATAAGGTGATAAGTGCCTGTACAGAGGTGTGGCAGAC
A	CYP20A1.NM_177538:523-2111_C0.1360	AGTACTTCTTAGTGTATTGGTGAAGAGACTGCACCTACTTTCTGTGGAGGGACAGGTTATTGAAACAAAGTATGAACTGG
A	GPKOW.NM_015698:1-1610_.1440	ATCAGGTGGTGGAGCTTCACTACGATGCCATCTGCCAGTACATGGGCCCTAGTGACACAGATGATGACTGACCCATGGGA
A	ZSWIM1.NM_080603:14-1671_C0.481	GATGTTCCAAGTATTCAAGAAGTTTAATCCAGCATGGGAGAGAGTCTGTACCATCCTGGTGGATCCTCATTTCCTTCCAC
A	C8orf76.NM_032847:1-1295_.560	TTGGCAGAGGCTTACCTGAATCTGGGGCCAGCTCTTTCAGCAGCACTTGCGTCATCTCAGAAACAGCACAGTTTCACCTC
A	ACTR1B.NM_005735:109-1439_C1.320	TGGCAGTACGTCTACTCCAAGGATCAGCTGCAGACCTTCTCGGAGGAGCATCCTGTGCTCCTCACGGAGGCCCCGCTCAA
A	PIH1D1.NM_017916:185-1256_.401	ATGAGTCTGGGAGAGCCTCATGCAGAACTGGATGCAAAAGGCCAGGGATGTACCGCCTACGACGTAGCTGTCAACAGCGA
A	FICD.NM_007076:47-1623_C1.1200	GAGGACCTCCCGTCTGCTCATGAACCTCATCCTCATGCAGGCGGGCTACCCGCCCATCACCATCCGCAAGGAGCAGCGGT
A	TMED10.NM_006827:1-827_.561	TTGCCTACATGAAGAAGAGAGAAGAGGAGATGCGTGATACCAACGAGTCAACAAACACTCGGGTCCTATACTTCAGCATC
A	C19orf54.NM_198476:21-1276_.1121	GCCCTGCTCCTCACACCACAGGACTGCAGCCATTAGCTGCGGCTGCGGTCTCAGGCTGCAGCCTAGCTCGGTAACCATTT
A	FNTB.NM_002028:66-1579_.881	ATCCTCAAGAGGGAACGTTCCTTGAACTTGAAGAGCTTATTACAATGGGTGACAAGCCGGCAGATGCGATTTGAAGGAGG
A	AGPAT6.NM_178819:840-2410_C0.1040	AAGCTGCCTATCCTCATCTTCCCAGAAGGAACCTGCATCAATAATACATCGGTGATGATGTTCAAAAAGGGAAGTTTTGA
A	PSMC6.NM_002806:1-1312_.480	AGAGGTGATAGAATTACCTCTTACAAACCCAGAGTTATTTCAGCGTGTAGGAATAATACCTCCAAAAGGCTGTTTGTTAT
A	ERAL1.NM_005702:1-1424_.1280	CTCTGCGATGTTGACATCCGCCTCTCTGTGAAGCTCCTCAAGTGACCACCCTCTACTGACCCTCCCAGGGCATTCCAGCT
A	PEX12.NM_000286:517-1796__REV.1	TCACAACAAAAGTATTGCGCTGTAATGTCACAGAGCTGGTTTCAGCATGGTATTGAGTTGACACTTCTCAGCCTCAATTC
A	HEMK1.NM_016173:172-1388_.640	GCTCCCCCAGAGCCGAGTCATTGCTGTGGATAAGCGGGAAGCTGCTATCTCTCTGACCCATGAGAATGCTCAGAGGCTTC
A	SLC35E4.NM_001001479:546-1798_C0.1120	GTGGCGGAGGGACCAGCCCAGCAAGGGTCTTTGAGACCTGGGGGATCTCAGGAGCCACCTGGGATGGCCCTGGCCTGAAT
A	MRPL28.NM_006428:1-949__REV.1	TGACCAACAGGCCCAGCTTTCCCTGCCAGGCCCTTTGCACTGAGGACACAGATCCCGGGGAGCTGTGAGGGCCACCGGTG
A	PIGU.NM_080476:101-1608_C1.320	AGTTGTGTTTAAAAAGCAGAAACTCCTCCTAGAACTGGACCAGTATGCCCCAGATGTGGCCGAACTCATCCGGACCCCTA
A	PSMA2.NM_002787:1-853_.162	TAAAGCTGCAAATGGTGTGGTATTAGCAACTGAGAAAAAACAGAAATCCATTCTGTATGATGAGCGAAGTGTACACAAAG
A	PSMC6.NM_002806:1-1312_.800	TTCAGAGAACGTTAATGGAGTTACTGAATCAAATGGATGGATTTGATACTCTGCATAGAGTTAAAATGATCATGGCTACA
A	PANX1.NM_015368:286-1766_.1040	ACTTTTGATGTTCTGCATTTCAAATCTGAAGGGTACAACGATTTGAGCCTCTACAATCTCTTCTTGGAGGAAAATATAAG
A	PNO1.NM_020143:1-921_.561	GATGTTAAACCCCTAAAGGGAGACCATCTATCCAGGGCAATAGGAAGAATCGCTGGCAAAGGAGGAAAAACCAAATTCAC
A	SPRY3.NM_005840:355-1421_.481	TGCTCTGAAGGGAGAAGCTGAGCAATCTGCAGGGCACCCTAGTGAGCACCTCTTCATCTGTGAGGAATGTGGGCGCTGCA
A	GPN2.NM_018066:183-1315_.320	CGCCTGGGGCCCAACGGCGGCCTGCTCTACTGCATGGAGTACCTGGAAGCCAACCTGGACTGGCTGCGTGCCAAGCTCGA
A	ARL10.NM_173664:1-900_C0.81	CTGGGCCCCTTGGTGCTGGCGCTGGGCGGCGCCGCGGCGGTGCTGGGCTCGGTGCTCTTCATCCTCTGGAAGACCTACTT
A	MRPL28.NM_006428:1-949_.800	AGGCACTGTCAGAGCCGGCGGTGGTGCAGAAGAGAGCCAGTGGCCAGTGACCACACAGCTCCTCCATGCCTGACCAACAG
A	ALKBH1.NM_006020:1-1279_.720	AGATCACTCCAAACCCTTGCTGTCATTCAGCTTTGGACAGTCCGCCATCTTTCTCCTGGGTGGTCTTCAAAGGGATGAGG
A	CYB5RL.NM_001031672:221-1368_C0.240	GGTGGGAGGCAGCCCAAGCCAGCAAGGACAGGAGCCTGCTGCGTGGGCCAGAGTCACAGAGCTGCCCCTCCAAGCTGAAC
A	HEMK1.NM_016173:172-1388_.480	TGCCCCCAGTGTTTATTCCTCGGCCAGAAACAGAGGAACTGGTTGAGTGGGTGCTGGAAGAGGTGGCCCAGAGGTCCCAT
A	ACTR1B.NM_005735:109-1439_C1.641	CTGCTGCGCAAGGAAGGGGTTGACTTCCATACCTCGGCTGAGTTTGAGGTTGTCCGGACAATCAAAGAGCGAGCGTGCTA
A	ZSWIM1.NM_080603:14-1671_C0.640	GTTCTATCAGCTGTCCCTTGAACGGCCCGTGGAAAGGCTGCTCCTGACCTCCCTGCAGAGCACAATGTGCTCAGCCACAG
A	RRAGA.NM_006570:187-1328__REV.1	TGAAAATGCTGAATTGCCTTTTTTGTTTGCATCCTTTATTTTTAATATTCATAATGTCGTGTGCTTAAAAGTGGGCTTTG
A	TMED10.NM_006827:1-827_.242	GAGATCTCCGACCAGTCTGGGGGCGCTGGCGGCCTGCGCAGCCACCTCAAGATCACAGATTCTGCTGGCCATATTCTCTA
A	BFAR.NM_016561:182-1734_.80	GAACCCAGAATTTGCTAAGAGATGGAGGAACCTCAGAAAAGCTATGTGAACACAATGGACCTTGAGAGAGATGAACCTCT
A	BCDIN3D.NM_181708:1-1021_.160	TTCCACCCTCCGGAGCAACGGCTCCGCCTCCTGCCCCCGGAGCTGCTTCGACAGCTCTTTCCTGAGAGTCCCGAGAACGG
A	ADAT2.NM_182503:1-722_.560	AAACAAGAAAATCCAAATGCACCAAAATCGAAAGTTCGGAAAAAGGAATGTCAGAAATCTTGAACATGTTCTGATGAAAG
A	MRPS27.NM_015084:1-1381_.240	TTCTTTAACAATATCACGGCTTATAGACAACATTTCCTCTCGGGAAGAGATAGATCATGCAGAGTATTACCTTTACAAGT
A	PARS2.NM_152268:23-1650_C1.1041	AAGTTTGGCTACCCCTTTGTGATAATCGCTGGCAAGAGGGCCCTGGAGGACCCTGCACATTTTGAGGTTTGGTGTCAGAA
A	FBXW2.NM_012164:139-1703_.721	TGTGGCTTGCTGGGAATGGAGTTCCGGAGCCAGGACCCAGCACTTTCGGGGGCACACGGGGGCGGTATTTAGCGTGGACT
A	METTL8.NM_024770:42-1465_.641	CACAAAAAAGGACCTATGGAGACTGGATTGTTTCCTGGTAGCAATGCCACTTTCAGGATACTAGAGGTTGGTTGTGGAGC
A	GRPEL2.NM_152407:27-904_.160	TGCCGCGTGGGAGAGCAAGGGATGGCCGCTTCCATTCAGCACTGCCACCCAGAGAACTGCTGGTGAGGACTGCCGTTCTG
A	PSMC6.NM_002806:1-1312_.960	ACAAGCAAGATTAGACATACTGAAAATCCATGCAGGTCCCATTACAAAGCATGGTGAAATAGATTATGAAGCAATTGTGA
A	ZSWIM1.NM_080603:14-1671_C0.960	AGCAGAACTCTGCAGACAAGGCAAACTTCAACCAGGGCCTGTGTGCCCAGAACAATCATGCTCCCTCAGACACCATCCCC
A	SLC35E3.NM_018656:123-1264_C0.82	CCCCAGCTTCGCGGGGATCATGGCATTGCTGGTGGACCGAGTGCGGGGCCACTGGCGAATCGCCGCCGGGCTCCTGTTCA
A	PIGU.NM_080476:101-1608_C1.1	CAGTTATCATGGCGGCTCCCTTGGTCCTGGTGCTGGTGGTGGCTGTGACAGTGCGGGCGGCCTTGTTCCGCTCCAGTCTG
A	MRM1.NM_024864:116-1377_.160	CTCCCATGCAGCGCGGCATGGGGAGCGGCCTGGTGGGGAGGAGCTAAGCCGCTTGCTGCTGGATGACCTGGTGCCGACCT
A	BFAR.NM_016561:182-1734_.480	TTCCTTTAGCTCCTAACACAGGCCGAGCGAATCAGCAGATGGGAGGGGGATTCTTTTCCGGTGTGCTCACAGCTTTAACT
A	SLC35E4.NM_001001479:546-1798_C0.242	CGAGTGGCCATGGCAGCACTGGTGTGGCTGCTGGCGGGAGCCAGCATGTCAAGCCTCAACAAGTGGATCTTCACAGTGCA
A	ZSWIM1.NM_080603:14-1671_C0.800	CTGCTCAACGACCGCATCTGGCTGGCTCACCGCTGGAGAAGCCGAGCTGAGAGCAGCCACTACTTCCAGAGCCTCGAGGT
A	FICD.NM_007076:47-1623_C1_REV.2	CAAAGGCTGTCCTGAGGTAGGAAAAAAAAAAAGAAACAGCATTTCTAGAAACCTAGTCACTTCCTAAAGCAAAAGGAGAA
A	PNO1.NM_020143:1-921_.482	TATTCTCGGCTTTCAGGTGGAGGATGCACTTGCCCTCATCAGGTTGGATGACCTCTTCCTAGAGTCTTTTGAAATTACAG
A	RAB7A.NM_004637:133-956_.640	GGAGCTGTACAACGAATTTCCTGAACCTATCAAACTGGACAAGAATGACCGGGCCAAGGCCTCGGCAGAAAGCTGCAGTT
A	YARS2.NM_001040436:1-1613_.881	GGAATCACCGTTCCTCTAATTACAAGTACAACTGGAGCAAAGCTGGGAAAGTCTGCTGGCAACGCTGTTTGGCTAAACAG
A	ZFP92.NM_001136273:1-1251_.1040	CCTACGAGTGCAGCGACTGCGGCAAGGCCTTCGGCCGGCGCGCCAACCTATTCAAGCACCAGGCAGTGCACGGCGCCAGG
A	ERCC8.NM_000082:1-1361_.482	TTTAATTTTGAGGAAACAGTTTATAGTCATCATATGTCTCCAGTCTCCACCAAGCACTGTTTGGTAGCAGTTGGTACTAG
A	NKAP.NM_024528:68-1515_C2.320	TCGCCGAATGGAGGCTGTGCGACTGCGAAAAGAGAACCAGATCTACAGTGCTGATGAGAAGAGAGCCCTTGCATCCTTTA
A	PSMA2.NM_002787:1-853_.640	AGCTTTGAAGGGCAAATGACAGAGGATAACATAGAAGTTGGAATCTGCAATGAAGCTGGATTTAGGAGGCTTACTCCAAC
A	STX17.NM_017919:37-1145_.560	ACTCAGATATATGCCTTACCTGAAATTCCTCAAGATCAAAATGCTGCAGAATCGTGGGAAACCTTAGAAGCGGACTTAAT
A	MRPS27.NM_015084:1-1381_.1201	TTGATCCAGAGAGAACAGCAACAGAGGGAGCAAGCGAAGCAGGAGTACCAGGCTCAGAAAGCAGCAAAGGCATCTGCCTA
A	TMEM19.NM_018279:484-1694_.1042	TCTGTTTTCTTCTGTTCTTATTGCCCTCTTGCTCCCAACTGCTGCTTGGGGTTTTTGGCCCAGGGGGTGAACTTTATTTC
A	YARS2.NM_001040436:1-1613_.1200	ATCACAGTAGCATAGATGCACTGGAGGTCATGTCTGATCAGGAGTTAAAAGAGTTGTTTAAAGAAGCTCCATTTTCTGAA
A	ASPRV1.NM_152792:478-1709_.240	TCCCCACTCTGCTTCGAGAGGCCCCGTTTTCCAGCGTGATTGCGCCGACACTGCTCTGTGGGTTTCTCTTCTTGGCGTGG
A	PPCDC.NM_021823:14-828_.2	AGCGGCCCCGAGACGCGCCTGGCGCGGATCCTAAATCCCGACAGCTTTATAGAGCCCAGGCCTGGCAGGCTCCCAGAACT
A	ADAT2.NM_182503:1-722_.400	AATCCCGCTGGTTGTATATGGCTGTCAGAATGAACGATTTGGTGGTTGTGGCTCTGTTCTAAATATTGCCTCTGCTGACC
A	HEMK1.NM_016173:172-1388_.881	CCCGCGGCCCTGGATGGTGGGGAGGAGGGCATGGACATCATTACCCACATTCTGGCCTTGGCACCCCGGCTCCTGAAAGA
A	SRFBP1.NM_152546:1-1462_C0.960	GGAAAGTAGTTGTCATTCTTCAGTTAAGGAACAAAAACCACTAGAAAAAGTGTTTCTTAAAGAAGATACAGGTGAAACTC
A	GPKOW.NM_015698:1-1610_.881	AATGTTCGGGCCATGGTTCGTCTGGCTGTGGGGAGCCGGGTGGTGACTGTTAGTGAGTACTACCTGCGGCCTGTCTCCCA
A	B3GNTL1.NM_001009905:1-1200_.640	TCTACGAGCACCTCAGGAAGGGCGGCGGCGTCATCCGCGTGGACCAGAGTCTCCTGCTGTATCGCCACCACCCACAGGCG
A	BTBD8.NM_183242:168-1465_C0.1041	GAACATTGACGTCTATACTAGAATGCCTGATTATTGCTCATTCAGTTGGAGTGGAAAGTCTTTTTGCTGACTGCATGAAG
A	YIPF3.NM_015388:84-1336_.321	AGGAGGATGGAGAGTTCCTGGGCATGAAGGGCTTTAAGGGACAGCTGAGCCGGCAGGTGGCAGATCAGATGTGGCAGGCT
A	KPTN.NM_007059:5-1515_.1200	TGGCCATGGCTCACGTGGACCTGACCGGGGATGGGCTGCAGGAGCTTGCCGTGGTCTCCCTGAAGGGCGTGCACATCCTG
A	TADA1.NM_053053:85-1292_.1	CGGCTTAGCTTCCAGAGCCAAGGCCTTCCGCCGAGTTGGTTTTTGGGTTGTTGATCGCGGTGGCCGGGCGGTCTGCGGTC
A	YARS2.NM_001040436:1-1613_.641	GCAGTGGGGGGTCACTTCCGCATGGGGACGCTGCTGAGCCGGCAGAGCGTGCAGCTGCGGCTCAAGAGCCCCGAGGGCAT
A	BCDIN3D.NM_181708:1-1021_.320	ACGGGGAAACCTGCTCAGATGCCTCAAGAGAATTCCGTCTCCTCTGCTGCGACATAGATCCAGTCCTGGTGAAGCGAGCC
A	NKAP.NM_024528:68-1515_C2.162	TTGAACTATGGCCATGCTCTGTTACCTGGTGAAGGTGCAGCTATGGCTGAATATGTAAAAGCTGGAAAACGTATCCCACG
A	LRPAP1.NM_002337:1-1259_.1121	TCCGGCAGGATCTCCAGAGCTCGGCACAACGAACTCTGAAGGCATTGGGGAGCCCAGCCCGGCAGGGAAGAGGCCAGCGT
A	BFAR.NM_016561:182-1734_.720	CTGAACGAGTAAATGGAAGGTTGCTTTTAACTTTGACAGAGGAAGAATTTTCCAAGACGCCCTATACCATAGAAAACAGC
A	RAB7A.NM_004637:133-956_.240	CCAAGGAGGTGATGGTGGATGACAGGCTAGTCACAATGCAGATATGGGACACAGCAGGACAGGAACGGTTCCAGTCTCTC
A	GUCA1B.NM_002098:37-839_.640	GCAGATGGACATGAATCCCAGCAGCTGGCTCGCTCAGCAGAGACGGAAAAGTGCCATGTTCTGAGGAGTCTGGGGCCCCT
A	NKAP.NM_024528:68-1515_C1_REV.1	ATTCTGAAGATAGCGACAGTGACTCTGATTCTGAAACAGACTCCAGTGATGAAGATAACAAAAGGAGAGCAAAGAAAGCC
A	PIGK.NM_005482:1-1333_.801	TGTCTTGGAATTTTTGGAAGAAATTAACCCAGCTAGCCAAACTAATATGAATGACCTTTTTCAGGTATGTCCCAAAAGTC
A	SUV39H1.NM_003173:1-1391_.400	CTACCTGGTGCAGAAGGCCAAGCAGAGGCGGGCGCTCCGTCGCTGGGAGCAGGAGCTCAATGCCAAGCGCAGCCATCTGG
A	NARFL.NM_022493:1-1543_.880	GACCTGGAACCAGCCCCTCTGGACAGCCTGTGCAGCGGTGCCTCTGCAGAGGAGCCCACCAGCCATCGGGGAGGGGGCTC
A	FNTB.NM_002028:66-1579_.800	AACTGGGAAGGTGGCATTGGCGGGGTACCAGGGATGGAAGCCCATGGTGGCTATACCTTCTGTGGCCTGGCCGCGCTGGT
A	METTL8.NM_024770:42-1465_.722	GGAAATAGTGTGTTTCCAATTTTGAACACTTTGGAGAACTCTCCGGAGTCCTTTCTGTATTGTTGTGATTTTGCTTCTGG
A	HEMK1.NM_016173:172-1388_.401	AGTAGCCGTCGATTGCAGAGGATGCCGGTGCAGTACATCCTTGGAGAGTGGGACTTCCAGGGGCTCAGCCTAAGGATGGT
A	ZSCAN21.NM_145914:45-1666_.80	GAGGCTGTTTCTGGAGTTTACATGATGACCAAGGTACTAGGCATGGCCCCAGTTCTGGGCCCTAGGCCTCCACAGGAGCA
A	TBC1D20.NM_144628:49-1460_.642	CAATGGACAACACCAAGCATATATTAAACTATCTGATGCCCATCATTGACCAGGTGAATCCAGAGCTCCATGACTTCATG
A	STX17.NM_017919:37-1145_.80	GTCATACAACATTTTTTTAGGATGTCTGAAGATGAAGAAAAAGTGAAATTACGCCGTCTTGAACCAGCTATCCAGAAATT
A	STX17.NM_017919:37-1145_.721	CAACAGTGCTGCTGTGAATGTTGAAGAGGGAACCAAAAACTTAGGGAAGGCTGCAAAATACAAGCTGGCAGCTCTGCCTG
A	MRM1.NM_024864:116-1377_.881	TCAGGTCTATCCCAGGAGGTGCAGGCCTCCTGCCAGCTTCTCCTCACCATCCTGCCCCGGCGCCAGCTGCCTCCTGGACT
A	PPP2R5E.NM_006246:491-2094_.800	CACTTCAATGGTGTAGCTGAACTGCTGGAAATATTAGGAAGTATTATCAATGGCTTTGCTTTACCTCTTAAGGCAGAACA
A	SUV39H1.NM_003173:1-1391_.881	ATCATTACCTCAGAGGAGGCAGAGCGGCGGGGCCAGATCTACGACCGTCAGGGCGCCACCTACCTCTTTGACCTGGACTA
A	FICD.NM_007076:47-1623_C1.160	TTCCTCTGGGTGACGCTGCTGAGCATGGTGCTGGGGTCCCTGCTGGCCCTGCTGCTGCCGCTGGGGGCTGTGGAGGAGCA
A	ERCC8.NM_000082:1-1361_.1121	AGTGGTAGCAGAGACTGCAACATTCTGGCTTGGGTTCCATCCTTATATGAACCAGTTCCTGATGATGATGAGACTACAAC
A	NUDT13.NM_015901:103-1361_.1120	GTGGGTGGAAAAACAGACCTGTTCTTCCCTGCCTGCTTAGCCCGGATCAAGTCACTTAGATCGCTCCTTGGTATTCCTGA
A	NARFL.NM_022493:1-1543_.960	GGGGGGCTACCTGGAGCACGTGTTCCGGCACGCGGCCCGAGAGCTCTTTGGAATCCATGTGGCTGAGGTTACCTACAAAC
A	ELAVL1.NM_001419:68-1248_C1.640	ACGGTTCGGAGGCCCCGTTCACCACCAGGCGCAGAGATTCAGGTTCTCCCCCATGGGCGTCGATCACATGAGCGGGCTCT
A	PGGT1B.NM_005023:1-1255_.1122	ACAATGCTCAGAGAATGTACATATCTCCACATGACTGATTTTAGATTGGGAGGGTGGGGGGATTTGTAGCATAACTGTAG
A	YIPF3.NM_015388:84-1336_.240	TCGAGGATATGGGTGAGCTGCATCAGCGCCTGCGCGAGGAAGAAGTAGACGCTGATGCAGCTGATGCAGCTGCTGCTGAA
A	MRM1.NM_024864:116-1377_.2	CTTCACCTCGGTGTTGGGAGCCTGGGAGCGAACTGCGGCGCGGGTTACCGCTCCCGGGGACGCAGCAAGGGGCATCGAGT
A	RNF26.NM_032015:524-2025_.1122	AGGCCAGGACCATCAGAGTGACACCTGTCAGGGGCCGAGAGAGGCTCAATGAGGAGGAGCCTCCAGGTGGGCAAGACCCT
A	PPP2R5E.NM_006246:491-2094_.240	CTCTGCCGCTGCTAAAAGACGTTCCATCCTCAGAGCAGCCTGAACTGTTCCTAAAGAAACTTCAGCAGTGCTGTGTCATT
A	NUDT13.NM_015901:103-1361_.2	GGAACGGAAGCCGTTGAACGTGAACATTTGGAGTTTCCTCTTTTGTGCTGATTCCTGAGGACTAGGAAGGTGCCCCGAAA
A	NKAP.NM_024528:68-1515_C2.1	GGTCTAAGAAGAGCAGAAAAGAGTCCAGTGATTCAAGCTCTAAAGAATCCCAAGAAGAGTTTCTGGAAAATCCCTGGAAG
A	FAM45A.NM_207009:1-1218_.960	AGAGAAATCTTTACCAACCTAGCACCATTTTCAGAAGTTTCGGCTGATGGAGAAAAGAGAGTCCTTAATTTGGAGGCGCT
A	PGGT1B.NM_005023:1-1255_.480	CCTTCAGCTGGAAGATGGGAGTTTTTGTGCAGTACCTGAAGGCAGTGAAAATGACATGCGATTTGTGTACTGTGCTTCCT
A	BCDIN3D.NM_181708:1-1021_.800	CCAGTTGGGACAGAAGCCTTCTGCTCTTCAGGGCAAAACAAACCATAGAGACTCATCCAATCCCTGAATCACTGATAGAA
A	ELAVL1.NM_001419:68-1248_C1.401	TTCTCTCGGTTTGGGCGGATCATCAACTCGCGGGTCCTCGTGGATCAGACTACAGGTTTGTCCAGAGGGGTTGCGTTTAT
A	TMEM161B.NM_153354:57-1720_.482	ATGAAGCCTACACAGGAAATGAATATCAGCTTAGTCTGGTGCCTACTTGTTTTGTCTTTTGCAATCAAAGTTCTATTTTC
A	METTL8.NM_024770:42-1465_.480	AATCATCATGGGATCATGTAAAAACTAGTGCTACAAATCGTTTCTCAAGAATGCACTGTCCTACTGTGCCTGATGAAAAA
A	PARS2.NM_152268:23-1650_C1.321	AAGTTTCGGGATGAGCCCAGGCCCCGCTTTGGTCTTCTCCGTGGCCGAGAGTTTTACATGAAGGATATGTACACCTTTGA
A	TMEM19.NM_018279:484-1694_.1	TATGTTTGCCTCTGAACAAGTGTCTTGCTCACATCGTAAATGACTTTCTCTCCGAAACGCTAAATATTCTTTCCCGCAGG
A	ZSCAN22.NM_181846:48-1723_.1280	CACCTGACTCAACACCAGCGCATCCACACCGGGGAGAAGCCCTACAAGTGTGACGCGTGTGGCCGAGCCTTCAGCGACTG
A	NUDT13.NM_015901:103-1361__REV.1	TCGCTCCTTGGTATTCCTGAGGGACAAACTAGAGATCAGTTGACAAAGGAGAAGTGACAAAAGATAAGCTGCAGAAGGAC
A	OTUD6B.NM_016023:1-1171_.320	GGAGGAAGCAACTCACCGAAGATGTGGCCAAGTTGGAAAAAGAAATGGAACAGAAACATAGAGAGGAACTGGAGCAATTG
A	PIGK.NM_005482:1-1333_.1120	CCGAAGCTGAAAGACTGGCATCCTCCTGGGGGCTTTATTCTGGGATTATGGGCACTTATTATCATGGTTTTCTTCAAAAC
A	PANX1.NM_015368:286-1766_.880	CGATCAGTTTCAGTGCAAACTCATTGCCGTGGGCATCTTCCAGTTGCTCAGTGTCATTAACCTTGTGGTTTATGTCCTGC
A	MRPS27.NM_015084:1-1381_.960	GGGGTCAGAAAAACTGGTGGAGCAGTTAGACATCGAGGAAACAGAGCAGTCCAAGCTTCCTCAATACCTGGAACGATTTA
A	FAM45A.NM_207009:1-1218_.560	CTTACACACAGCACTGATGCTAAAGAAAAGAATTGTGGTGTATCACCCCAAGATAGAAGCGGTCCAGGAGTTCACCAGGA
A	PIH1D1.NM_017916:185-1256_.800	GGGCTGTCGCTGGAGATCGGGGAGAACCGCCTGGTGATGGGGGGCCCCCAGCAGCTGTATCATCTAGACGCTTATATCCC
A	MRPL28.NM_006428:1-949_.160	TACCTGCGCTCCCTGGAGGAGGAGCGGACGCCCACTCCCGTGCACTATAGGCCTCATGGGGCCAAGTTCAAGATCAACCC
A	METTL8.NM_024770:42-1465_.800	GGAGCTGTGGAGCTCGTAAAGTCACACTCGTCCTACAGAGCAACCCAGTGTTTTGCCTTTGTTCATGATGTATGTGATGA
A	TAS2R20.NM_176889:1-1030_.82	GCACTGATAAATTTCATTGCCTGGGTCAAGAGACAAAAGATCTCCTCAGCTGATCAAATTATTGCTGCTCTGGCAGTCTC
A	LRRC57.NM_153260:35-954_.801	CCAAGAAGAAGTTTGCGTGAAGTTCTCCAGGACTATGGAAACCTTACAGGATACTGACTTAGAACCTCTGTTGGAATGTG
A	SRFBP1.NM_152546:1-1462_C0.720	TGAGTCCCAGAAGACACCTGCTGACCCAAAACTGAAAACTCTAAGTCAAACCAAAAAAAACAAAGGATCTGATAGCTCAC
A	TADA1.NM_053053:85-1292_.961	CAGGGAAGTCATCCCTACACATACTGTCTATGCTCTTAACATTGAAAGGATCATCACGAAACTCTGGCATCCAAATCATG
A	FBXW2.NM_012164:139-1703_.400	TGCATGTAAAAATTTGGGCTGGCAGATAGATGATTCTGTTCAGGACGCTTTGCACTGGAAGAAGGTTTATTTGAAGGCTA
A	B3GNTL1.NM_001009905:1-1200_.880	TGGCATTCTGTGACGTGGACGAGAACAAGATCAGGAAAGGCTTCTATTGCCACGAGGACTCTCAGGAAAGACCCAAGCCC
A	ZSWIM1.NM_080603:14-1671_C0.1360	CTGTGCTACCAGTCTAGACAGCATCCTGGGCAGCAAGTGGAGTGAGACCCTGGATAAGCACCTGGCAGTGACTCACCTCA
A	CYP20A1.NM_177538:523-2111_C0.1200	CCCTTGGTGTGGTACTTCAGGATCCTAATACTTGGCCATCTCCACACAAGTTTGATCCAGATCGGTTTGATGATGAATTA
A	ERCC8.NM_000082:1-1361_.720	GAAGAGCATCAGGATGTTTGATTACTCTTGATCAACATAATGGGAAAAAGTCACAAGCTGTTGAATCAGCAAACACTGCT
A	SLC35E3.NM_018656:123-1264_C0.640	ACAAGTGAACTCAATGCAGCTGCTGTACTACCAGGCTCCGATGTCATCTGCCATGTTGCTGGTTGCTGTGCCCTTCTTTG
A	POLR2C.NM_032940:1-1014_.562	TGAGACTTCGAGCCTATGCCAAAAAGGGCTTTGGCAAGGAGCATGCCAAGTGGAACCCTACTGCAGGGGTGGCTTTTGAA
A	RRAGA.NM_006570:187-1328_.562	GCTGGAGTGTGCTTGTTTTCGAACGTCCATCTGGGATGAGACGCTCTACAAAGCCTGGTCCAGCATCGTCTACCAGCTGA
A	ALKBH1.NM_006020:1-1279_.400	CTGGACAAACACATGTCTAAAGAAGAGACCCAAGATCTGTGGGAACAGAGCAAAGAGTTCCTGAGGTATAAAGAAGCGAC
A	CYP20A1.NM_177538:523-2111_C0.880	CCTTAATGACCAACAGATCCTAGAAGACAGTATGATATTTTCTCTGGCCAGTTGCATAATAACTGCAAAATTGTGTACCT
A	ZSCAN22.NM_181846:48-1723_.241	TGCACGCCTGCGCTTCCGGCACTTCCGCTATGAGGAGGCATCTGGTCCACACGAGGCCCTGGCCCACCTCCGAGCGCTGT
A	PARS2.NM_152268:23-1650_C1.962	AGTGCCTCAGCTTCACGGGGAGGTGCTCCTGGACGACAGGACCCATCTGACCATCGGAAACAGACTGAAAGATGCCAACA
A	ZSWIM1.NM_080603:14-1671_C0.241	GCTGCTGCACCAGGTTAACAAGACTGCCCAGTTAGATACCTTCAACTACCAGAGCTGCTTTATGCAAAGTGTCTTTGACC
A	ZSCAN22.NM_181846:48-1723_.1041	ACCAGGTTGTCCACACAGGGGCGAAGCCCCATGAGTGTAAGGAATGTGGGAAGGCCTTCAGCCGAGTCACCCACCTGACT
A	NARFL.NM_022493:1-1543_.1201	TCAGGCTGCCTGAACGGCGGGGGCCAGCTCCAGGCCCCAGACAGGCCCAGCAGAGAGCTCCTCCAGCACGTGGAGAGACT
A	PEX12.NM_000286:517-1796_.961	CCTAGACTATAACTCTGATTCTCCCCTCTTACCCAAAATGAAGACTGTGTGCCCACTGTGTCGTAAAACCCGGGTGAATG
A	MFSD9.NM_032718:1-1593_C1.241	AGTAAATTAAAAAGTGAGTAGATGGATTTGGACAACATAAAGCAACAAAATTTGAGATGGTTGAATGAGGGCCGGAGGCC
A	LYSMD4.NM_152449:197-1290_.320	GCTGGAGATACCAGGCAGAATTTAATTCCGGATTTCTATGCATTCAGAGTGATTAACAATGGCAAAGTTGCAGATATCAA
A	TMEM41A.NM_080652:1-991_.321	CGCCTACCTCTACAAACAGGGCTTTGCCATCCCCGGCTCCAGCTTCCTGAATGTTTTAGCTGGTGCCTTGTTTGGGCCAT
A	MRPS27.NM_015084:1-1381_.82	GTGGTTCTTCCTCAGCTCTCTCCTGCAGGTAAAAGATACCTGCTTTCTTCAGCCTATGTAGACAGCCACAAATGGGAAGC
A	TMEM41A.NM_080652:1-991_.721	ACCCTAACCTCTCTGGATGCTCTTTTCTCCTGGGACACTGTCTTTAAGCTGTTGGCCATTGCCATGGTGGCATTAATTCC
A	TAS2R20.NM_176889:1-1030_.1	ATGATGAGTTTTCTACACATTGTTTTTTCCATTCTAGTAGTGGTTGCATTTATTCTTGGAAATTTTGCCAATGGCTTTAT
A	KCNJ14.NM_013348:108-1618_C1.1122	CCCGAGTTCTCACACCAACCCTGGCGCTGACCCTGCCTCCATGATGCAAACTGATGTCCCCTTCCCCGTGTATGCCCCCT
A	GPKOW.NM_015698:1-1610_.562	GGTCCCCGTGGAGGCCTATGGGCTGGCCATGCTGCGGGGCATGGGCTGGAAACCTGGCGAGGGCATCGGCCGCACCTTCA
A	BFAR.NM_016561:182-1734_.320	AGAGAAAAATGGGAAGGTTTCCCCAAAGTCAGTATTCTCCTCAGGGATGCCATTGAAAAGTTATTTCCTGATGCCATTAG
A	B3GNTL1.NM_001009905:1-1200_.480	TGGATCAACCAGCTGACGCCGGAGCAGCTCCTAACCCAGGTTTTCACCTCAAATGGCCCCACGGTGATCATGCCCACCTG
A	FUT10.NM_032664:257-1896_.242	GGACATACAAAAATGGAGGAAGCACCTACGCATCTTAATTCATTTCTTAAGAAAGAAGGATTGACCTTCAACAGGAAAAG
A	COQ10B.NM_025147:1-871_.320	AGGAAATGTATGATGTAGTATCGGGAGTGGAGGATTACAAGCATTTTGTTCCTTGGTGCAAAAAATCAGATGTTATATCA
A	GORASP1.NM_031899:723-2245_.1040	TCTCTCTTGGACAACAGCAATGCCAGTGTGTGGCCCAGCCTGCCCTCTTCCACAGAACTGACCACCACAGCTGTCTCAAC
A	PSMB4.NM_002796:1-918_.800	GATCAGTGGCTTTGAATGAAATACAGATGCATTATCCAGAACTGAAGTTGCCCTACTTTTAACTTTGAACTTGGCTAGTT
A	KCNJ14.NM_013348:108-1618_C1.80	GACCTGTTCACCACATGCGTGGACGTGCGCTGGCGCTGGATGTGCCTGCTCTTCTCCTGCTCCTTCCTCGCCTCCTGGCT
A	LRPAP1.NM_002337:1-1259_.881	TCCGCCAACCTCACGGACAAGGAGCTGGAGGCGTTCCGGGAGGAGCTCAAGCACTTCGAAGCCAAAATCGAGAAGCACAA
A	MTHFD2L.NM_001144978:1-1171_.402	AGAACTTTTGGACGTAACTGATCAATTGAATATGGACCCAAGAGTCAGCGGTATATTAGTTCAGTTACCACTACCAGACC
A	OTUD6B.NM_016023:1-1171_.640	CAGATTCCATCTGATGGCCACTGTATGTATAAAGCCATTGAAGATCAACTGAAAGAAAAGGATTGTGCTCTGACTGTGGT
A	PIGK.NM_005482:1-1333_.480	GTCAAAACGTCTTCTTTCTGATGACAGAAGCAATATTCTAATTTATATGACAGGGCATGGTGGAAATGGTTTCTTAAAAT
A	FUT10.NM_032664:257-1896_.480	CTGACTTTAACATAGATAGCTTACCTCTGCCTCGGAAAGCCCATCATGACTGGGCTGTTTTTCATGAAGAGTCCCCGAAA
A	PPCDC.NM_021823:14-828_.162	TTGTGGGTGTCACGGGGAGTGTCGCAGCCCTGAAGTTGCCTCTTCTGGTGTCAAAGCTTTTGGACATTCCTGGGCTGGAA
A	SLC35E3.NM_018656:123-1264_C0.960	CATTATTTGGCATTCTCGCCTATACCCACTTTAAGCTCAGTGAACAGGAAGGAAGTAGGAGTAAACTGGCACAACGTCCT
A	COQ10B.NM_025147:1-871_.82	TTGAGAAGGGTAGTCTCGGGATGCCGTCCGAAGTCGGCGACAGCGGCCGGGGCGCAGGCGCCCGTGCGGAATGGCAGATA
A	LYSMD4.NM_152449:197-1290_.400	GAAAGTCAACAACTTCATCAGAGAACAAGACTTATATGCTTTGAAATCTGTTAAGATTCCAGTGAGAAACCATGGGATCC
A	ERAL1.NM_005702:1-1424__REV.1	CAGGGCATTCCAGCTCAAGCTGCTGGCAGGAACTGACCAGTTCTGTCCTTGGCTGGGGACCCTCCAGGCACTGGTGAGAG
A	PIGK.NM_005482:1-1333_.640	CTACTGTTTATTATTGATACTTGCCAAGGAGCATCCATGTATGAACGATTTTATTCTCCTAACATAATGGCTCTAGCTAG
A	NSMCE2.NM_173685:129-1072_.640	GAAAAATAAAGTGTGTGGCCACACCTATGAAGAGGACGCCATTGTTCGCATGATTGAGTCCAGGCAAAAGCGGAAGAAAA
A	FAM45A.NM_207009:1-1218_.81	CTTGGAGTCGGGCTGATCGAAAAGGACACAAATGGAGAAGTTCTGTGGGTGTGGTGTTATCCTTCCACGACAGCCACATT
A	RNF26.NM_032015:524-2025_.240	CGCACACGGTACTGACTAGTCTTCTGCACTTGGGCCGCGGAGTCTTGCTTTCATTGCTGGCCTTGATCGAAGCCGTGGTC
A	ALKBH1.NM_006020:1-1279_.321	CCCCTTCCTCCCAGGTTACCAGTGGCACTGGGTGAAACAGTGCCTTAAGTTATATTCCCAGAAACCTAATGTATGTAACC
A	VTI1A.NM_145206:277-1130_.321	TGAGAAGCTACAAACAAGAAATGGGAAAACTCGAAACAGATTTTAAAAGGTCACGGATCGCCTACAGTGACGAAGTACGG
A	C19orf54.NM_198476:21-1276_.800	CACTGGGCGGTGAGTGCAGGGGTCCTGCTGGGTGTTCGGGCTGTGCCCAGTCTCGGCTACACTGAGGACCCTGAGCTGCC
A	PIGK.NM_005482:1-1333_.960	AAGTGTACGGAAAGTGGAAATTACAACAGAGACTATTAAATTGCAACAGGATTCAGAAATCATGGAAAGCAGCTATAAGG
A	NAIF1.NM_197956:120-1303_.800	CGGGTCACCAACCTGCATGTGAAGGAGATCGCACAGCACCTGGAACAGCAGAACGACCTACTGCAGATGATCCGCCGCTC
A	ERAL1.NM_005702:1-1424_.80	CATGTCGCGAGGGAGCGGGTGATCCCTTTTTCCTCACTCTTAGGCTTCCAACGGAGGTGCGTGTCCTGCGTCGCGGGGTC
A	PANX1.NM_015368:286-1766_.1282	CCAGACGGCAGAGCTCCAAGGTATGAACATAGACAGTGAAACTAAAGCAAATAATGGAGAGAAGAATGCCCGACAGAGAC
A	PEX12.NM_000286:517-1796_.160	CTTTGAGGTGGTAGCACAGGACAGTTTAATGACAGCAGTGAGACCCGCTCTTCAGCATGTGGTCAAGGTTCTTGCAGAAT
A	EIF4G2.NM_001042559:418-3027_C0.80	AGCACTATCCCAAGACTGCTGGCAACAGCGAGTTCCTGGGGAAAACCCCAGGGCAAAACGCTCAGAAATGGATTCCTGCA
A	EIF4G2.NM_001042559:418-3027_C0.160	CGAAGCACTAGACGAGATGACAACTCCGCAGCAAACAACTCCGCAAACGAAAAAGAACGACATGATGCAATCTTCAGGAA
A	GAPDH.NM_002046:189-1196_.82	GTGGATATTGTTGCCATCAATGACCCCTTCATTGACCTCAACTACATGGTTTACATGTTCCAATATGATTCCACCCATGG
A	GAPDH.NM_002046:189-1196_.161	GCAAATTCCATGGCACCGTCAAGGCTGAGAACGGGAAGCTTGTCATCAATGGAAATCCCATCACCATCTTCCAGGAGCGA
A	EIF4G2.NM_001042559:418-3027_C0.1	GTGGAGAGTGCGATTGCAGAAGGGGGTGCTTCTCGTTTCAGTGCTTCTTCGGGCGGAGGAGGAAGTAGGGGTGCACCTCA
A	GAPDH.NM_002046:189-1196_.1	ATGGGGAAGGTGAAGGTCGGAGTCAACGGATTTGGTCGTATTGGGCGCCTGGTCACCAGGGCTGCTTTTAACTCTGGTAA
B	ZIK1.NM_001010879:1-1661_.481	ATGTACAAACCATCACCAGCACCAGAAGCATCACAGTGCAAAGAAATCCTTGAAGAGGGACATGGACAGAGCCTCATATG
B	ZIK1.NM_001010879:1-1661_.642	TTCTGAGGTCCCTGGTCTTTCCTGGAGGCAAGAAACCCGGCACAATTACTGAATGTGGGGAGGACATTCGCAGTCAAAAA
B	ZIK1.NM_001010879:1-1661_.400	CTGTGAGATGTGTGTCCCAGTCCTGAAAGATATTTTGCATCTAGCTGATCTCCCTGGGCAGAAACCATACTTGGTTGGAG
B	ZIK1.NM_001010879:1-1661_.1282	TAAACACCAGAGAGTTCACACTGGAGAAAGGCCTTATAAGTGTGGTGACTGTGGGAAATCCTTTAGTCAAAGCTCCATCC
B	ZIK1.NM_001010879:1-1661_.1440	CTGGTCTCATTCAACACCAAGTGGTTCACACTGGAGAAAGGCCTTATGAGTGCAACAAATGTGGGAATTCCTTTAGCCAA
B	ZIK1.NM_001010879:1-1661_.80	CTCTGCCCACAGACTCCGATGGCTGCGGCCGCGCTGAGGGCCCCGACTCAGGTTACTGTGTCTCCAGAAACACATATGGA
B	ZIK1.NM_001010879:1-1661_.1120	CCAAAGAGTTCACACTGGAGAAAGGCCTTATAAGTGTGGTGAATGTGGGAATTCCTTTAGTCAAAGTGCCATTCTTAATC
B	ZIK1.NM_001010879:1-1661_.161	CTCACAAAGGGCTGTGTGACCTTTGAGGACATCGCCATTTACTTCTCACAGGACGAGTGGGGACTTCTTGATGAGGCTCA
B	ZIK1.NM_001010879:1-1661_.1042	AATACACACTGGAGCAAGGCCTTATGAGTGTAGCCAGTGTGGGAAATCCTTTAGCCAAAAAGCCACCCTTGTTAAACACC
B	ZIK1.NM_001010879:1-1661_.240	AGAGACTCCTGTACCTTGAAGTGATGCTGGAGAACTTTGCCCTTGTAGCCTCACTGGGTTGTGGCCATGGAACAGAGGAT
B	ZIK1.NM_001010879:1-1661_.1200	AACACCGAAGAATTCACACTGGAGCAAAGCCTTATGAGTGTGGCCAGTGTGGGAAATCCTTTAGTCAAAAAGCTACCCTC
B	ZIK1.NM_001010879:1-1661_.1360	CCTTATTCAACACCGGAGAATTCATACTGGAGCAAGGCCTTATGAGTGTGGCCAGTGTGGAAAGTCCTTTAGCCAAAAGT
B	ZIK1.NM_001010879:1-1661_.960	TCCACACCGGAGAAAGGCCTTATGAGTGCAGCGAATGTGGAAAATTATTTAGACAAAACTCCAGCCTTGTTGACCACCAG
B	ZIK1.NM_001010879:1-1661__REV.1	ATGTGGAAGCGCCTTCAACTCAAGATCTATCATCATTTAGCTCCTGAAAGTCCACACTTAAGTAGAGCCTTAGACCTACA
B	ZIK1.NM_001010879:1-1661_.1521	GCTCCAGCCTCATACATCACCAAAAATGTCATAACACATAGAGGCCTCATGAATGCAGCAAATGTGGAAGCGCCTTCAAC
B	ZIK1.NM_001010879:1-1661_.560	GTGAAGTGCTGCCTATTCTGTATGTCATTGAAGCCCTTTCGCAAATGGGAGGTTGGAAAGGACCTTCCAGCCATGTTGCG
B	ZIK1.NM_001010879:1-1661_.722	AGTCATTACAAGTCAGGTGAATGTGGGAAGGCTTCCAGGCACAAACACACTCCTGTTTACCATCCAAGAGTCTACACTGG
B	ZIK1.NM_001010879:1-1661_.320	GAAGAGACACCTTCTGACCAGAATGTTTCTGTAGGAGTGTCACAGTCAAAGGCAGGTTCATCCACACAGAAGACTCAATC
B	ZIK1.NM_001010879:1-1661_.882	CTGGAGAAAGGCCTTGGGAGTGCAATGAATGTGGAAAATTCTTTAGCCAAACCTCCCACCTGAATGATCATCGGAGAATC
B	ZIK1.NM_001010879:1-1661_.800	GGAAAAAAGCTTTATGAGTGTAGCAAATGTGGGAAAGCCTTCCGTGGCAAGTACTCACTTGTTCAGCACCAGAGAGTCCA
B	ZNF71.NM_021216:139-1808__REV.2	TCACTGGCGGTGCCCAGGACGGACGCCAGATGGCTGCGCGCTTTGTCAGCAGTGCTGTGAGAAGTTCTCCCCTGGGGTGG
B	ZNF346.NM_012279:1-1028_C1.80	ACTTAAAGCTGAAGCAGCAGTCCACTAAGGTGGAAGCCTTGCACCAGAATAGAGAGATGATAGACCCAGACAAGTTCTGC
B	ZNF232.NM_014519:556-2090_C0.1	GAGGATTCTGGGAGTTGGAGGCCGAGGCTGCGACCTGCGCAGGCGCAAACCTGCCCCTGGGGTGAGGGCTGTAAGTGGCG
B	ZNF232.NM_014519:556-2090_C0.1282	GGCCTTTAGTCAAAGCTCATATCTAAGTCAGCATCGGAGAATTCACAGTGGAGAGAAACCTTTTATATGTAAAGAATGTG
B	ZNF383.NM_152604:159-1694_C1.322	TATCTCTAAAGAAGGAAGTTTATGAAATAGAATTATGCCAGAGGGAGATAATGGGACTTACAAAGCATGGCCTTGAGTAC
B	ZNF121.NM_001008727:133-1505_.160	CAGTGAACACTCATGCCTTAATGCACACATGGGAACTGAAAATACAGGGGACACTTATGACTGTGATGAGTATGGAGAAA
B	ZNF383.NM_152604:159-1694_C1.882	ATTCACACTGGTGAAAAACCTTATGAATGTAAAGTATGTGGGAAAGCCTTTACTAAGAGCTCACAACTTTTTCAGCATGC
B	ZNF71.NM_021216:139-1808_.160	GGCCACGGGGGGACCCACGAGGAATGGTGCCAGGGGTCCTGGCTCAGAAGGAGTGTGGGAACCAGGCAGCTGGCCAGAGA
B	ZNF491.NM_152356:186-1699_C0.960	AAAGGCATGAAAGAAGTCACACTGGAGAGAAACCCTACAAATGCAAGCAATGTGGGAAAGCCTTCACTTGTTCCACTTCG
B	ZNF491.NM_152356:186-1699_C0.560	ACTGGAGAGAAACGATATGAATGTAAACAATGTGGTAAAGCCTTCAGTTGGCACAGTTCTGTTCGAATCCATGAAAGAAC
B	ZNF121.NM_001008727:133-1505_.1	TTGCCAACCGGAGTTCCCCAAGAATGGCAAGTTAAAACCAAAGTGTCAGCACCTCAACAACATTTTTTTTTGGCTTAACA
B	ZNF383.NM_152604:159-1694_C1.640	GTGAAAAATCTTATGAATGTAAAGAGTGTGGGAAATTCTTTAGTTGTGGTTCACATGTTACTCGGCATCTGAAAATTCAT
B	ZNF121.NM_001008727:133-1505_.241	CTTTCCCATGTTACACAACAGTGCCCCTGCTGGAGAGACACTTTCTGTGTTGAATCAGTGCAGAAAAGCCTTCAGCCTGC
B	ZNF383.NM_152604:159-1694_C1.1360	GCTCAAACCTTACTCGACATCTGAGAATTCACACTGGTGAAAAGCCCTATAACTGTAAGGAATGTGGGAAGGCTTTTAGT
B	ZNF346.NM_012279:1-1028_C1_REV.1	CCATATTGGGCCAGCCATGAGCCAGCTTCCCGTGACTGCTCAGCCCTTGGCTCCCTCTTGCTCGTTGTTCTCACCAGGAA
B	ZNF232.NM_014519:556-2090_C0.320	AGTCAAGAGATCTTCCGCCAACGCTTCAGGCATCTCCGCTACCAGGAGACTCCTGGTCCCCGGGAGGCCTTGAGCCAACT
B	ZNF346.NM_012279:1-1028_C0_REV.1	TTACCAGAGCAAAAAACATGCCAACAAAGTGAAGAGATACCTAGCAATCCATGGAATGGAGACATTAAAGGGGGAAACGA
B	ZNF71.NM_021216:139-1808_.82	CTGGGAGACTAGACCTGAAATGAAAGAGTTGGATCCAAAGAATGACATTTCGGAAGACAAGCTCTCCGTTGTTGGGGAGG
B	ZNF346.NM_012279:1-1028_C1.400	CCAAAAACAGTGGCATCATCCCTGGGCCAGATTCCAATGCAAAGGCAACCCATTCAGAAAGACTCAACCACCTTGGAAGA
B	ZNF383.NM_152604:159-1694_C1.560	CAGACCCTATGAATGTAAGAAATGTGGAAAGGCCTTTAGTCAGAACTCACAATTTATTCAACATCAGAGAATTCATATTG
B	ZNF491.NM_152356:186-1699_C0.720	GGACACACACAGGAGAGAAGCCGTACAAATGTAAGGAATGTGGGAAAGCCTTCAATTGTCCCAGTTCTTTTCACAGGCAT
B	ZNF71.NM_021216:139-1808_.1120	CCTCATCCAGCACCAGCGCTTCCACATCGGCGTGAAGCCGTTCGAGTGCAGCGAGTGCGGCAAGGCCTTCAGCAAGAACT
B	ZNF121.NM_001008727:133-1505_.1280	ACTCTGAATGTAAGGAATGTGGAAATCTTTTAGGAATTTCTCATACCATAATTACCACATTTGAATTCACACTGAAGAGA
B	ZNF232.NM_014519:556-2090_C0.641	GAGAAGAAGGAATCTCTGGGAGCAGCCCAGGAAGCACTGAGCATCCAGCTCCAGCCTAAGGAGACCCAGCCTTTCCCAAA
B	ZNF71.NM_021216:139-1808_.1520	ACCTTCAGCCGCAACACGAACCTGACGCGCCACCTGCGGATTCACACCTGAGCGCCTCTGTGCAGGGCTCTCACTGGCGG
B	ZNF71.NM_021216:139-1808_.1440	TCATCAAGAACTCCTCCCTCACTGTGCACCAGCGGATCCACACGGGCGAGAAGCCCTACCGATGCGGCGAGTGCGGGAAG
B	ZNF491.NM_152356:186-1699_C0.1281	GTTCCATATATATTAGAATACATGAAAGAATTCACACTGGAGAGAAACCTTACCAATGTAAGGAATGTGGGAAAGCCTTC
B	ZNF383.NM_152604:159-1694_C1.401	CTCCAGTTTTGGAGATGTTTTGGAATATAGAAGCCACCTTGCAAAACAACTGGGATATCCAAATGGGCATTTTAGTCAAG
B	ZNF121.NM_001008727:133-1505_.561	GATATTCTTCATATCTTAATAGTCACATGCGAACCCATACTGGGGAGAAACCCTATGAATGTAAGGAATGTGGGAAATGC
B	ZNF383.NM_152604:159-1694_C1.1120	CTAATCATCAGAGAATTCACACTGGTGAGAAACCCTATGATTGTAAGGAATGTGGAAAGGCTTTTACTCAGAGCTCACAG
B	ZNF71.NM_021216:139-1808_.800	CGGATCCACACGGGGGAGAAGCCCTACGCGTGCGGGGACTGCGGCAAGGCCTTCAGCCAGAACATGCACCTCATCGTGCA
B	ZNF232.NM_014519:556-2090_C0.880	TGAGGGTACCTTAGAACTGCAGCAGAGAAATCCCAAAGCGGAGAGACTGAGGTGGTCCCCTGCCCAGGAGGAAAGTTTCA
B	ZNF491.NM_152356:186-1699_C0.1041	TTCAATATCATGAAAGGACTCACACTGGAGAGAAACCCGATGGGTGTAAGCAATGTGGGAAAGCCTTCAGATCTGCCAAG
B	ZNF71.NM_021216:139-1808_.1	TTGGTCACCGCAGGCCTGTCTTCCTATTCACCGTGGGCAGCAGAGGGATGGCTGCTCAGCTGCTGACTGATGAGGCACTG
B	ZNF491.NM_152356:186-1699_C0.1120	GTACATTCGAATACATGGAAGGACTCACACTGGTGAGAAACCCTATGAATGTAAGCAATGTGGGAAAGCATTTCATTGTG
B	ZNF491.NM_152356:186-1699_C0.2	TCACCCAGGAGGAGTGGGCCTTGTTGAATCCTTTCCAGAAGATCTCTACAGAGATGTGATGCAGGAAACCTTCACGAACC
B	ZNF232.NM_014519:556-2090_C0.721	GAGTGAACAGGTATATTTACATTTTCTGTCAGTTGTTACAGAAGATGGCCCAGAGCCCAAGGACAAAGGATCATTGCCAC
B	ZNF121.NM_001008727:133-1505_.81	AAACATCAAACGGCATACAAATGGCAGAAATCCACAATGGAGGGGAACTCTGTGACTTTATGGAAAATGGAGAAATCTTC
B	ZNF232.NM_014519:556-2090_C0.800	CAACCACCCATTACTGAAGTGGAATCACAGGTGTTCTCAGAAAAACTTGCTACTGACACCTCTACATTTGAAGCTACCTC
B	ZNF71.NM_021216:139-1808_.562	AGAAAAGCCGTTTGAGTGTGACACCTGTGGGAAGCACTTCATCGAGCGCTCGTCCCTCACCATCCACCAGCGGGTGCACA
B	ZNF383.NM_152604:159-1694_C1.1	ACTTCAACAGACATGAGAACGGCCTCAAGGAAGACTAACCATCTGCAATACTAGAAGCCATGGCTGAGGGATCAGTGATG
B	ZNF121.NM_001008727:133-1505_.480	ACTCCACAAGCCATGCTGTGTCTGTTAAAATGCATACTGTAGAAAAACCCTACGAATGTAAGGAATGTGGAAAATTCTTT
B	ZNF491.NM_152356:186-1699_C0.641	CACACTGGGGAGAAGCCATATGAATGTAAGGAGTGTGGGAAATCATTCAATTTTTCCAGTTCCTTTCGCAGACATGAAAG
B	ZNF121.NM_001008727:133-1505_.800	GGGAAAGCCTACAATAGGTTTTATCTACTAACTGAACATTTTAAAACTCACACAGAGGAGAAGCCCTTTGAATGTAAGGT
B	ZNF491.NM_152356:186-1699_C0.160	GGTTCCGGAAGACATGCTGAACAAGAAAACTCTTCCTGGAGTAAAATCATGTGAAAGTGGTACATGTGGAGAAATCTTCA
B	ZNF346.NM_012279:1-1028_C1.161	GCCTCTGCCATGCAACTTTCAACGACCCTGTCATGGCTCAACAACATTATGTGGGCAAGAAACACAGAAAACAGGAGACC
B	ZNF121.NM_001008727:133-1505_.722	GCCTTCGCTGGGCGCTCAGGCCTTACTAAACATGTACGAATACACACTGGAGAGAAGCCCTATGAATGTAACGAATGTGG
B	ZNF71.NM_021216:139-1808_.1040	ACCCTGCACCAGAGGAACCACACCGGCGAGAAGCCCTACGTGTGCGGCGAGTGCGGCAAGGCCTTCAGCCAGAGCTCCTA
B	ZNF121.NM_001008727:133-1505_.400	GTCACATCTTCAGGCAAATAGGATAACTCACAATGGAGAAACACTCTATGAACAGAAGCAATGTGGGAGAGCTTTTACTT
B	ZNF71.NM_021216:139-1808_.480	AGAAAACCTACGACTGCAGCGAGTGTGGCAAGGCCTTTAGCCGAAGCTCGTCCCTGATAAAGCACCAAAGGATCCACACG
B	ZNF491.NM_152356:186-1699_C0.80	CCTCATCTGTATAGAAATTTTATGGGAGAGAGACTCTTTGAGAGTGCAGAAGGTAGTCAGTGTGGAGAAACTTTCACCCA
B	ZNF383.NM_152604:159-1694_C1.480	GAAATATTCACTCCTGAATACATGCCCACATTTATTCAACAGACATTCCTTACTCTCCATCAAATAATTAATAATGAAGA
B	ZNF71.NM_021216:139-1808_.960	AGCACCAGCGCACGCACACCGGGGAGAAGCCGTACGCCTGCAAGGAGTGCGGCAAGGCCTTCAACAAGAGCTCCTCGCTC
B	ZNF232.NM_014519:556-2090_C0.1041	ATAACTCACATCTTGTTGTCCACCAGAGAGTTCATTCTGGAGAGAAACCCTATAAGTGTAGTGACTGTGGGAAAACTTTC
B	ZNF491.NM_152356:186-1699_C0.880	ACACATGAGAATGCACACTGGAGAGAGGCCTCATAAATGTAAGATATGTGGGAAAGCCTTTTACTCTCCCAGTTCATTTC
B	ZNF71.NM_021216:139-1808_.1280	CGCTCGTCCCTCATCGTGCACCAGATCGTGCACACCGGGGAGAAGCCCTACGTGTGCGGCGAGTGCGGCAAGGCCTTCAG
B	ZNF346.NM_012279:1-1028_C0.161	AGGGCGCGCCGCCTGTGGGAAGCCGTGTCCGGTGCCCAGCCGGTGGGTAGAGAGGAAGTGGAGCACATGATCCAGAAGAA
B	ZNF232.NM_014519:556-2090_C0.960	GGCAGATGGTTGTCATCCATAAGGAAATTCCCACAGGGAAGAAAGACCATGAATGTAGTGAATGTGGTAAAACCTTCATT
B	ZNF71.NM_021216:139-1808_.720	CGCACACGGGCGAGAAGCCGTATGTGTGCGACGTGTGTGGCAAGGCCTTCCGGAAGACTTCCTCTCTCACCCAGCACGAG
B	ZNF346.NM_012279:1-1028_C1.240	CAAGCTCAAACTAATGGCACGCTATGGGCGGCTGGCGGACCCTGCTGTCACTGACTTTCCAGCTGGAAAGGGCTACCCCT
B	ZNF383.NM_152604:159-1694_C1.800	CCATACCGGTAAGAAACCCTATGAATGTAAGGAATGTGGGAAGGCCTTTAGTTATTGCTCAAATCTTATTGACCATCAGC
B	ZNF383.NM_152604:159-1694_C1.161	GATGTTGGAGAACTACGGCAATCTGGTTTCAATGGGACTTTACACTCCTAAGCCTCAAGTGATCTCCTTATTGGAACAAG
B	ZNF346.NM_012279:1-1028_C1.320	GCAAAACATGTAAGATAGTGCTGAACTCCATAGAACAGTACCAAGCTCATGTCAGCGGCTTCAAACACAAGAACCAGTCA
B	ZNF491.NM_152356:186-1699_C0_REV.2	GGAAAGCCTTCATTCGTTCCAGTTACTGTCGAAAACATGAAAGAACTCACACTATTAATATATGAGAGAAATGCTATTTT
B	ZNF491.NM_152356:186-1699_C0.320	CCATATAAACATAAACAACGTAGGAAAGCCTTGAGCCATAGCCACTGCTTTCGAACACATGAAAGGCCTCACACTAGAGA
B	ZNF232.NM_014519:556-2090_C0.560	CTGGAGGATTTAGAGAAAGGACTTGAACCAGAGCCGCAGGTCCCAGGCCCTGCACATGGACCTGCACAGGAAGAGCCATG
B	ZNF232.NM_014519:556-2090_C0.1200	CCTTCAGATGGGGTGCTCATCTTGTTCAGCATCAGAGGATTCACTCAGGAGAGAAGCCCTATGAGTGTAATGAGTGTGGG
B	ZNF346.NM_012279:1-1028_C0.241	CCAATGTCTCTTCACCAACACCCAGTGTAAGGTTTGCTGCGCCTTGCTTATTTCTGAGTCCCAGAAGCTGGCACATTACC
B	ZNF121.NM_001008727:133-1505_.1040	TGTAAGGACTGTGGGAAAGCCTTTGCTACATCTTCACAACTCATTGAACATATAAGAACTCACACTGGAGAGAAACCGTA
B	ZNF121.NM_001008727:133-1505_.640	CTTCACTGTTTCTTCACACCTAGTTGAACATGTAAGAATTCATACTGGAGAGAAACCTTATCAATGTAAGGAATGTGGAA
B	ZNF491.NM_152356:186-1699_C0.400	GAAACCTTTTGATTGTAAGGAATGTGAAAAATCTTTCATTTCTCCTGCAAGCATTCGAAGATATATGGTAACGCACAGTG
B	ZNF232.NM_014519:556-2090_C0.1360	TGGGAAAGCTTATGGATGGTGCTCAGAGCTCATTAGACATCGGAGAGTTCATGCCAGAAAAGAGCCTTCCCATTGAATTG
B	ZNF232.NM_014519:556-2090_C0.81	CGATTCGCGGCAGCGCCCCGATGGAACCTCCTGGTCCTGTGAGGGGGCCCTTGCAAGATTCCAGCTGGTATGAGCCTTCT
B	ZNF71.NM_021216:139-1808_.640	CACGGGCGAGAAGCCCTATGCCTGCGGGGACTGCGGCAAGGCCTTCAGCCAGCGCATGAACCTCACTGTGCACCAGCGCA
B	ZNF232.NM_014519:556-2090_C0.240	AGAAGATGATGATGATGGGACCAAAGGAAGAGGAACAGTCTTGTGAGTATGAGACCAGGCTACCTGGGAACCACTCTACC
B	ZNF383.NM_152604:159-1694_C1.1200	CTTCGTCAACATCAGAGAATTCACGCTGGTGAGAAACCCTTTGAATGTCTTGAATGTGGGAAGGCCTTTACTCAGAACTC
B	ZNF346.NM_012279:1-1028_C1.1	TGCTGCCCCATCTGTAACATGACCTTTTCCTCCCCTGTCGTGGCCCAGTCGCACTACCTGGGGAAGACCCACGCAAAGAA
B	ZNF232.NM_014519:556-2090_C0.400	ACGAGTACTCTGCTGTGAGTGGCTGAGGCCAGAGAAACACACGAAGGAGCAGATCCTGGAGTTCCTGGTGCTGGAACAAT
B	ZNF121.NM_001008727:133-1505_.960	AGGAGTGTGGGAAAGCATTCACTGTTTCCTCAAGCTTACATAATCATGTAAAAATCCATACTGGAGAGAAGCCCTATGAA
B	ZNF71.NM_021216:139-1808_.1361	CAGAGCGCCTACCTCATCGAGCACCAGCGGATCCACACCGGCGAGAAGCCGTACAGGTGCGGCCAGTGCGGGAAGTCCTT
B	ZNF232.NM_014519:556-2090_C0.160	TGCAGAGCTAGTGCAGACTAGGATGGCTGTATCACTAACAGCAGCTGAAACTCTGGCCCTTCAGGGTACACAGGGACAAG
B	ZNF383.NM_152604:159-1694_C1.81	TTCAGTGATGTGTCCATAGACTTCTCTCAGGAGGAGTGGGACTGCCTGGACCCTGTTCAGAGGGACTTATACAGAGATGT
B	ZNF232.NM_014519:556-2090_C0_REV.1	GGGGAGAACGTCTCCAGACAGAATTCTACATCGGTCTAATCTACTTTAGGACTGGATCCCATAAAAGTTATAAGTTCCTT
B	ZNF383.NM_152604:159-1694_C1.960	GCACGAATTCATACAGGTGAGAAACCCTATGAATGTAAGGAATGTGGCAAAGCCTTTACCCAGAGCTCAAAGCTTGTTCA
B	ZNF346.NM_012279:1-1028_C0.1	AGGCGCCTGAGAGGCTCTCTACCGGTGAGGGTTTGCGGGGAAGATGGAGTATCCCGCGCCGGCCACGGTGCAGGCCGCGG
B	ZNF71.NM_021216:139-1808_.320	GCATGTCATGAACTGAAGGCATTTGCCAACCAAGGCTGTGTCCTGGTCCCACCACGGCTGGACGACCCCACAGAAAAGGG
B	ZNF383.NM_152604:159-1694_C1.1281	CAACTTTTCCAGCATCAGAGAATTCATACAGATGAAAAACCATATGAATGTAATGAATGTGGAAAGGCCTTTAATAAATG
B	ZNF232.NM_014519:556-2090_C0.480	TCTTGACCATCCTGCCTGAGGAGCTCCAATCCTGGGTGCGGGGACATCACCCTAAGAGTGGAGAGGAGGCTGTGACTGTG
B	ZNF232.NM_014519:556-2090_C0.1122	AACAGAGCTCAAACCTCGGTCAGCATCAGAGAATTCATACAGGAGAGAAACCCTTCGAATGTAATGAATGTGGGAAGGCC
B	ZNF383.NM_152604:159-1694_C1_REV.1	AAGGAATGTGGGAAGGCTTTTAGTAGTGGCTCGGATCTCATTCGTCATCAGGGAATTCATACTAATAAATAATAAAAATT
B	ZNF491.NM_152356:186-1699_C0.1200	TCAGCTCCTTTCATAGACATGAAAGGACTCACGCTGGAGAAAAACCTTATGAATGTAAGCATTGTGGGAAAGCCTTCACT
B	ZNF121.NM_001008727:133-1505_.1122	TATGTAAGGAATGTGGGAAAACCTTCCGTGCTTCTTCACATCTACAGAAACATGTTAGAATTCACACTGGAGAGAAACCC
B	ZNF383.NM_152604:159-1694_C1.1041	CATCAGAGAATTCATACTGGTGAGAAACCCTATGAGTGCAAGGAATGTGGCAAAGCCTTTAGTAGTGGCTCAGCACTTAC
B	ZNF71.NM_021216:139-1808_.240	GGCCGCGGGGAGATGCAGGTGCAGAGTGGGAGCCATTGGGAATTCCCCAGGGGAACAAACTCTTAGGGGGCTCAGTACCC
B	ZNF121.NM_001008727:133-1505_.320	CCACCAAATGTTCACCAGAGAACGTGGATAGGAGACAAATCCTTTGAATACAGTGACTGTGAGGAAGCCTTTGTTGATCA
B	ZNF491.NM_152356:186-1699_C0.800	GAAAGGACTCACACAGGAGAAAAACCCTATGAATGTAAACTATATGGGAAAGCATTATCTCGCCTTATAAGCTTTCGAAG
B	ZNF383.NM_152604:159-1694_C1.240	GGGAAAGAGCCCTGGATGGTTGGCAGAGAGCTTACAAGAGGCCTGTGTTCAGATCTGGAATCGATGTGTGAAACCAAGTT
B	ZNF491.NM_152356:186-1699_C0.480	GAGATGGACCTTATAAATGTAAGTTTTGTGGGAAAGCCTTGGATTGTCTCAGTTTATACCTTACCCATGAACGAACTCAC
B	ZNF71.NM_021216:139-1808_.881	CAGCGCACGCACACCGGGGAGAAGCCGTACGTGTGCCCCGAGTGCGGGCGAGCCTTCAGCCAGAACATGCACCTGACCGA
B	ZNF491.NM_152356:186-1699_C0.241	GGGATATTCATCCTTTAATAGGAACATCAGAACTGACACTGGACACCAACCACATAAGTGTCAGAAATTTTTAGAGAAGC
B	ZNF121.NM_001008727:133-1505_.882	GTGGAAAATCCTTCAGAAGCTCTTCATGCCTTAAGAATCACTTTAGAATTCACACTGGAATAAAACCCTATAAATGTAAG
B	ZNF71.NM_021216:139-1808_.401	GCCTGTCCACCCGTAAGGCGTGGCAAGAACTTCTCCAGCACTTCAGACCTCAGTAAGCCCCCCATGCCCTGCGAGGAGAA
B	ZNF383.NM_152604:159-1694_C1.721	CTGGCGAAAAACCCTTTGAATGTAAGGAATGTGGAAAGGCCTTCAGTTGTAGCTCATACCTTTCTCAACATCAGAGAATC
B	ZNF71.NM_021216:139-1808_.1200	CCTCGCTCACGCAGCACCAGCGCATCCACACCGGCGAGAAGCCCTACGAGTGCTACATCTGCAAGAAGCACTTCACGGGG
C	ERCC-00025_C0.561	GCATATGTGGTCTCTGTTTCGGGTTATATCTATCATTTACTTGACACCCTATTGGTTTATCACAGTCCTTCCACACGACC
C	ERCC-00147_C0.560	TATGATATAAAGTTTGAGAAACCAACAACCTACTACAGAATTGATGGAAATGAGGAAAAAACATTAACTCCATCAGATGT
C	ERCC-00138_C0.882	CTAAAACATCCACACAATTAATCCCATCAACACTCATCCAAGATAAAAATCCTCTCTGTGGAGTAATCATAATAGATGGG
C	ERCC-00013_C0_REV.1	AACGGTAGATGGGAAAAAGTGTGCTCATTTTGAACATACGATTGCGATTACGGAAACGGTTTTTGAATACTGACGAGAGT
C	ERCC-00039_C0.162	GGAATCCAAAAGTCGGACGGCGTGGCTTGTCATCTTCGTCAGAAGGTTCGAAACCAGTAAAAAGACGCGATAGATAGGCC
C	ERCC-00163_C0_REV.1	GAATATCGTAAGACACCCGCGAGCGACTGTAAACTAATCGGGGAACTTATTATAGGGCCGGTCCAGGTCTTGAACGACGT
C	ERCC-00062_C0.480	GAATGTATCTCTTGTTCTGGACTTCCTGAGGTTGGAGAGACATTATGTTGGTTTGAAGGAGGCTTTATTGCTGGATGCTT
C	ERCC-00092_C0.320	TAACGTGTTGGACGCTAGTGGAATATGTGTCGTTGGTTAGCCTACCCATGGCTTTCGCGGCGACACATGCTTAGACTCTT
C	ERCC-00053_C0_REV.1	CCAGTAGCTGGTGAGCAAATTAAATAATCATACTTTCCTAAGCTCAATCTTCCAGTGATTGTGATGAGTAAGGATGTTCT
C	ERCC-00162_C0.1	CTCCACAGATTCCCATGTGTCCAATTCTGAATATCTTTCCAGCTAAGTGCTTCTGCCCACCAGCAACAACTATGTTGTAT
C	ERCC-00084_C0.400	CCTCCGGGTCCCACGTAGATCGTTTGCCTGCATTTTATAGGTAGTGGCCTGCGTTCGCACTCCGAGGCACTGGGAACGAT
C	ERCC-00108_C0.320	CGCTCAGATGCTGGAGATATGCCATGCGTGCTGTCAGTATGCCATGTATGCTGATATGTCGCGATCTATGTGGTGACTAT
C	ERCC-00147_C0.241	CACAAGATTGGGAGTTATAGACCCAGGTTTAGTTTGCAAAACATGTGGAGGAAGGATTGGAGAGTGTCCAGGGCATTTTG
C	ERCC-00147_C0.320	GGGCATATAGAGTTGGCTAAACCAGTAATTCATATAGGATTTGCCAAAACAATATACAAGATATTGAAGGCAGTTTGCCC
C	ERCC-00083_C0.720	TTTGGTATTGCATCAACTGTTTTTTTAGCTGCCTCTTCATCTTTAAAGTTTCCTAATTTGACATATAATTTTCCTGTTGC
C	ERCC-00022_C0_REV.2	GGTCATTGGGGAATAGAACCATAGCGCTTGGGTTTGTGACTTTCTCCCTAGATACGCGTTTGCTGACTGCGCTACATGGA
C	ERCC-00069_C0.240	TTGTCCAGGGGTGGTCACCAGCGGGTCTCGAACAGAGGTGAAACGGGATAAATACCCGAAACATTCATAACCCTGCCAGT
C	ERCC-00095_C0_REV.1	TTTTTTATCCTTAATTCCATGAATTCTTGGGCCAAATGCAACATTATCATAGATGCTCATAGCAAAAGGATTTGGTTTTG
C	ERCC-00112_C0.160	CATAGTTTTTAGTCATTACGTAGCCGTTATAGAAACTCACCTGTTGTAGAAGGTTACAACCAGATCGTCTTACTTATGGC
C	ERCC-00162_C0.320	TGGGGTTTGTTTTTTCTCTTCATAGTATTTTTTATAAGCCAATAAATCTAAGTAGAAACCAACTTTGTCATCATTCTTCT
C	ERCC-00083_C0.81	ACAATTGTTGGAACTGCCATTATCCCATATTCCATTGCCTTTTGAGGATTCTCCATAACGTTTATGTATTCTACTTCAAC
C	ERCC-00012_C0.400	TAGGTCCGTCCCCTGGGGATGATCAGGACTGCGGATAGTAAATTGCGGGTTTGAAGCCGGACTTGCCGCCTAGGCAAAGC
C	ERCC-00108_C0.720	CTGATACATTAGCTCGGATGCTATCAGCTTGCGCCTATTATATGCCTGACGCGGGATCTATCAGAACGACTCGGTAGCTC
C	ERCC-00163_C0.162	TATCTAATTCGTGGGTCGGGTACTACATTCGTGCGATGGGTCCTCGCTTCGTCTATGAGGTCTCGTCTTCGTGAGTGCAA
C	ERCC-00092_C0.1	AGATGTATATATGATGTCCTTGGACGGGGTGGCGCAGTATTACTGCAAGAGAGCGGACAGATTAGTGTGTTGGAGCCGAC
C	ERCC-00109_C0.80	TTAACAGCGCCATAAGTGCCTGATCCGCGGGCAAAACTACGCAACACTGTGACTGGGTGCTAGGTCGACGAACAACTGAC
C	ERCC-00170_C0.480	ATTTTCTCCTAAAAAGTTTCTTTAACATAAATAAGGTTAAAGGGAGAGCTCTATGATTGTCTTCAAAAATACAAAGATTA
C	ERCC-00025_C0.320	TGTCCTGACCTCTGGAGTTAATCTTCGTCTCATAGAGTAACCAGGCGACGCACCACGCCTAGTTGGTACCACCACTAGAA
C	ERCC-00003_C0.401	TATAACTGAACAACCAAAACCTGTTGCCTCTGTAGCTGCAATCTTAGCCCACTTCTTTGTAGCTGCTGTTATTAAAACTC
C	ERCC-00025_C0_REV.2	GTGGGTCCTTTCGCCTCTCATGTCAATTCCCTTTGTTGGGCTGCTTGGAAGTACTGATACTAGAGTAGCCTAGTAATACC
C	ERCC-00022_C0.81	GATCCCGCGGTGTAGTAATTCTACGGAATGCACGGAATGTCATAAGCAGAAGGACGTGATGTGCAACCTACTCCCCTTTC
C	ERCC-00104_C0.1440	CCATATTCCCTAAAATGCACTCTATATGGAGGGAGAGTAGCTGGATGATTTTCAACAATCTCTTTTATTATCTCCTTAGC
C	ERCC-00039_C0.80	GGTTACCGTCTTTATAAGTGAACAAAACCGGCTACCAGCATGTCGTATTTCGCCACCCATATAAACCCCACTTCGTCCTC
C	ERCC-00138_C0.161	AAAAGTTGCTGGAGTAGAGCTTGGTTCTGTCCCTATAGCTACAGCTGTCTCAATTATTGCTCAAAAACCACTATTAATTG
C	ERCC-00019_C0.80	CATTCAGCACTTCGGATAGTGTTTGACCGCGTCGCTCCCATGTCGCCTTTCAGGAGAAATAGTACAGGCTGCTGGCTCAT
C	ERCC-00009_C0_REV.1	AATCGTATGACACGCGCTTGACACGACTGAATCCAGCTTAAGAGCCCTGCAACGCGATATACAGGCGCTGCTACCGATAT
C	ERCC-00025_C0.1	GGGGTCCATTATAGTGCAGGCGTGGTAAAGTAGCATTAGAACCCTACTACTTAGCCCGCGCAACTCGTCCTATTAAAAGT
C	ERCC-00034_C0.240	GAATAACCCAACGACCGTGTTCAACCCTGGCCGTCTCTCAACCAGGTATGCAATCAACGACATTGGCCCAGATGTAGGGC
C	ERCC-00067_C0_REV.1	CGTGCGACGACAAATTACCGAGGGAGGCACTTATGAGTTATCTTCGCTGTGATATCTCCTTCGACTAGCGCGGTCAGTCC
C	ERCC-00099_C0.80	GTCAAAAAGCTGCTTGATCGAAAAAAAGCAGATTCAGTAGCAGATGCCGTTCAAAAGGTCGATTTAAGTAGAAGTGCGTT
C	ERCC-00025_C0.1601	TCCTATCAAGGTCGCAAAAGGTTGTCTAGAAAAGGGCCGTGCGCGCAGTCTACTGCTACCGGCGACTTTACGACGAAGTT
C	ERCC-00136_C0.321	AGAAATTGATGTACAGGGTGAAGGAACTGTAACGGCAGCTGATATTACACACGATAGTGATGTAGAGATCTTAAATCCTG
C	ERCC-00002_C0.560	TGCGGTTTCGCCTTGACCGCGGGAAGGAGACATAACGATAGCGACTCTGTCTCAGGGGATCTGCATATGTTTGCAGCATA
C	ERCC-00035_C0.480	GACTAAGGTTGAATTTGAGCGGATGGGCTCAACTGCGTCGTAACCGGTAGATACAGGGCATACGAGCCTCCCTATTTAAC
C	ERCC-00171_C0.81	GGTCCGGGTTATTATCGTCGCGGTTACCGTAATACTTCAGATCAGTTAAGTAGGGCCATATGCCTCGGGAATAAGCTGAC
C	ERCC-00085_C0.562	GCGAACGTCCGCACTAGCAGGTACACAATCAGGCATCGAACATGTACTCATTAGTTCCGAATTATAAGTCGGATACTTGC
C	ERCC-00002_C0.720	GTCCATCAGTTGTCCGTATACCAAGACGTCTAAGGGCGGTGTACACCCTTTTGAGCAATGATTGCACAACCTGCGATCAC
C	ERCC-00039_C0.401	GGCGGATGTAGAAATCAAAGCTGTTTACTAACCATGTACTGTCCTAAGAGATTGGCTGTGACCGGTCCCGGACACTGCGT
C	ERCC-00150_C0.482	ACCCCGGGCACTAGATTATGGTGAATGGTGTGTACACACTACTTGACGGGGCGTTACCATTTTCAGGTGGGCACAAATAG
C	ERCC-00111_C0.2	CCCTAAGTTCCGGTCCGCAATTTCGTTTCGTTGGGACGCTTGAAGCGCAAGTAGAAAACGAGATAGGGTGTCCCATCTAA
C	ERCC-00164_C1.400	CTGCCAACAACTGCATTAATGTTCTCTGAACTTCCCTATCTCCACCAGTTAAAGCGTCTGTTCTCTTTGCTGCAATAGCA
C	ERCC-00170_C0.800	GCAAAGTAGTTATAGACCCGCATGAAATAGCAAATATTGCTGGAAAAGAAGGAATTTTGTTTATGTTGAATGATGCCAAA
C	ERCC-00126_C0.800	CAGGGAATTCTTCGAGCGCGCGAATGTATACACTATTATCTCATGTGCATGTCCAGAGCGGGCTAACCTAATATACCTGG
C	ERCC-00163_C0.82	TACGTCTTACCGCACATAGGTAACCTATTCGTGACTAGCAGGCCTTATTCCGGTGCTATGAGTATCTTACCTGGTCTAGG
C	ERCC-00158_C0.720	CTAAACGGAACTGGCGAATTCTACCCAAGCGACGCATTTATCGTTGGTATCGACCCTACAAACTCACTACTACCAACAAC
C	ERCC-00092_C0_REV.1	AAGGCAGATTAGTGCCCAGTAATTGCGTTTTTTTGTCGTTGTCGCAGAACGCGATTTGCTCCGAAAGCTTTAAGCCGTGG
C	ERCC-00017_C0.960	TTGGCAATACCCAGGCGAGAGGTAAGCCCAAGCCATACCGGGAATGACCTGAGATCCACTTAGTAAGTCTTACGAGATGA
C	ERCC-00058_C0.241	AGCCATGTTGAATCCATCAGGCACCCGTCCCGGCGTATGAGCGTCTGGAGGCTCACCAACAAAACTTACATAAGACCGGA
C	ERCC-00116_C0.481	GCTCGTACTATCGAATACACCATCGTCGTATCGAATAATCGCACCTCGTAGGAGTCGGTTGCCACTCGTTGATAGTCAAC
C	ERCC-00171_C0.160	CGGTGACAAGGTTTCCCCCTAATCGAGACGCTGCAATAACACAGGGGCATACAGTAACCAGGCAAGAGTTCAATCGCTTA
C	ERCC-00028_C0.1	AAGAAAGTATTCCATTCCGGCTCATGGTCCCGGCTAGACCTGCAAGATCGAAGGTACTCAATGACACCAGTGACTGAGCG
C	ERCC-00017_C0_REV.1	AGATGATCCCGACCCAGGACTGGAGCTAGGCGGTTGCGCAAGTAACTTCATCATGTATCGCTGGGGAATAATGTTCCTGG
C	ERCC-00013_C0.640	ATTGAACCTATGGTGAACGCTGGCAGCCGCTACGTGAAAACATTGGCTGATAACTGGACGGTTGTAACGGTAGATGGGAA
C	ERCC-00076_C0.480	CATCTTGGTTATTCTCGCTAGACACGGTTCGGGAAGTGGAGCATCGTTAGCTGCCAAGATGTGTATGTTGTCGCCACTCT
C	ERCC-00073_C0.161	CCCAAAGTCGATACGTCCGATTAAGCGACGTTGGTCTAGGTAACGAATTATACCCTCGGGTTACGAATTATGGCTGTGCC
C	ERCC-00019_C0.160	GTTTCCTTCTACGCTGCACTTGCGGGCATAGAGGTCGGTTGCGATCTATATTCGGAGATAACTATTCACCCAGCGCCACT
C	ERCC-00016_C0.560	GACATTTGCCGCTGACCTCCAGTCGCATGGACGGGGGAGAACAGCTGGAGCAATGCATCATTCGCTGAGGGACATCCAAT
C	ERCC-00164_C1.80	CTTTCTAAAGTCATCCATTGTTACATAGTCCCTTAACTCCCTAATTGCATTCATCCCTGCCTCTGTGCAGATTGCCTTTA
C	ERCC-00083_C0.640	CAATAAATACAATTGAGTCTGGAATGAAGTCGGTTTCATCTAATGGAGCATAGACTGTTGCATAAATTTCCTCTTCAACT
C	ERCC-00156_C0.242	CGGCATGCACGGTGGGGCTACGAACTTGCTATCCATAGGCTCTAGATGTGGTAGAAATATGCTGCAGGGGTTCTGTCGAA
C	ERCC-00053_C0.880	GCTATCTGCAATGCCATTAACAACCTTAGCAACGGTATTTCCAGTAGCTGGTGAGCAAATTAAATAATCATACTTTCCTA
C	ERCC-00084_C0.1	GCGAATTGTCTGGGGCCTCGTTGTGACTATCCTATTACGGGGATCTCAGGTGTGGTATCCCTGGTTGAGACATTGGACTA
C	ERCC-00044_C0.80	ACTTATGCGATGTCCAGCCCCAAACGGTTGATTAGATCGGTAGCTCCCGAACTAAGAGACCCTAAACGCTATCCGTGGAC
C	ERCC-00104_C0.1280	TTTCTCCAAATAAACAGTATATGTTGGGAATGCCATCTCTATCCCTTCTTTTTCAAATTCCTCTTTTATCTTCAAATTTA
C	ERCC-00117_C0.560	CTCTCATGGACTCAGTGTGATCAGAACCTGCTCGAGTGGGGACTGGATGCAGAGCTGATCTCTGTAGTGTGTTGTGTCGC
C	ERCC-00025_C0.960	TTCCCATGTCGGTCCCCAGGCTTATACTGCGGAGATAGGCTGATGATGGTAGGTGCCTTGCTCTAGCAAAAACGCGCACA
C	ERCC-00083_C0.1	GAGTTTATAGTCTTTTTTTGATTGCCTCAACTAATGCCTCCTTTGTAGGAGCTCCAATAAACTCAACATCCCCATTTATT
C	ERCC-00098_C0.81	CGCGTCTCGTGAGAGCAGACCATGAACATCGCAGAGGAGAATCCTGCATGACTGAATGCGCAGAGCAACTGTCACCACGT
C	ERCC-00164_C0.162	CAACTGCTCCAACAGCCTTTCCATGACTTTCTCCAAAAACTGTAACTCTAAACATATCCCCATAGGTGTTCATTAATGTC
C	ERCC-00061_C0_REV.1	AGAGGCTTAACCTGGCAGATTGTGATCTCCGATGGTAATGAAGTCGCCGTACTATCTCTTACTTGCATGACGCGACTACC
C	ERCC-00035_C0_REV.2	ACAGCCATAAGTCCTACCTTGCTAACATCGCCCCGAATGCAGAGCCACCTACTGGGGTTGTCTGAGAACACTCCATGGGT
C	ERCC-00138_C0.80	CATAAAAAAAGCCACCACAAACCCAGAAATTTTAAAGTTAGTTGGAGAAATTATTGCTGAGCAAATAAAGGATGAAGATG
C	ERCC-00113_C0.722	TGGACGATGACTATAGTGTAACAGGTGCAGAGCTTAACTTTGGACACATGACACTCAGTTCTGTACCAACTAGGAAGAGC
C	ERCC-00014_C0.800	AGCTTGTGTATGGTTTAGAAAATATCATTGATTAGACGGGGGGATAAACAATGAAAATTGCTTTGATCGCGCATGACAAG
C	ERCC-00112_C0.482	AGGTACCACTAACGTCCGTGTGATTTTAACCGGTAGGAATAAACACCGTCTTATACAGCTACGTTTTTCGATTTACTACC
C	ERCC-00168_C0.160	CTTCCTTTATAAATCAATCTAACCTGCATACATATGGCATTTAGTTGTTCAAGCATAATCTTTGGAATGTTCATTGGTTC
C	ERCC-00022_C0.480	TACAGACCTCCCTCCCAACTGGTTCCTGCAGGACGTTGCTATATCACTTCTGGCCGTCCTTATGGGTTACCCCTCGCGAG
C	ERCC-00024_C0.1	ACGGAGGAGCTTTGGCATACTAGGCTAGCGAATCTGCAACTAACGCAAGTTACATCCTAGCTAGCGAAGGGCGTCCCAAT
C	ERCC-00117_C0.400	TACTAATGGCGCGTTGTAACGGGCCTTGAGGGAATGTCACTATTGAGGCACCCGTTCGACCCTCAGAGATATACCATTCC
C	ERCC-00076_C0.400	AAGTGCTGCCCGCGAGTAGATCGTCTAGATCCGGCTAAAATTCCCTGCGGTGCCTTAGCCACCACTCCTACGACGGGCCG
C	ERCC-00034_C0.160	ACTATTGGTAAGAGCACCGCCTCGTCGTACGTGGACACGAAGCTGTTCGGCCGCACGCAAGTACCTCCCACTTAGAAAGC
C	ERCC-00096_C0_REV.1	CATCCTGGGCTACAATCCTATTGCCGAGATAGTATTTCTTAGCTTCCTGAGGGAGGTCAATTTGAATGTGGTTATATGCG
C	ERCC-00162_C0.240	ACCCTATTCTCGATTCCTTCCTCTAAAACTAAATCTAATGCAACATTTAAGGCATAGGTTAAATTAACTGATGGTGTGTA
C	ERCC-00016_C0.722	GTTACGACCCTCCAGAGTGATCCGACGGCGATGTGTCTTTGACCCCCGTGTGACTGGTGTTCCTGTCGTATCCGCAACAT
C	ERCC-00145_C0.562	TTCAAAGTTTGGTTTCGATCTTCATAACGGACAAACTGAACGGGCCATTGAACAAGTATTACAATCGGAACACATTCAGC
C	ERCC-00031_C0.320	GTTGCGGATGTCAACATCGCATTTTTATCCCCTGGCGGGATGCAACTAACACCAGTAATGTCGTTCTCCACGACCCCCTA
C	ERCC-00078_C0.242	TCCGTGCGCCATGCTCCTCTGGGCGTAGCTTACAAGGACTAGGCCGTAGCCTGTAATTAGGGAACCGAGCACCAGAGAAT
C	ERCC-00086_C0.802	TGGAGCAGAGAAAAATACACATGTTAGCAAGGGAGCTTTTACCAAAAAAGGTTGTTTGTATTCACAACCCTGTCTTAACG
C	ERCC-00120_C0_REV.1	ACACGCGTTGACGTTACATGGTAAACTCGTAGCCAACCTTAACATTCCCTGCACTATGTTAGTGCGTACAACATTAAGGG
C	ERCC-00131_C0.81	ACTTGACATATCAAACCTCTCTGGAGAGGCATCTCCCAGACATTACGGATGATCAGGTCTCAGCGAATCCTAGCTGTGCG
C	ERCC-00165_C0.720	ACGAGCATAAGCCGAACTGCACGAGCATACCCGACACTGATCTGAGAGTCGCTTAAATCATCTGCGTGTCTTAGAGCTTA
C	ERCC-00061_C0.401	CTTTGTCCAGGCCTAGTCCTTGCATTCGACCTATCGCACCGAGCGTCTCACCCAGCTAGTACGAAATTAACTGATAGAGA
C	ERCC-00078_C0.480	ATACAACTTAAGCGCAGATCTGAGAGAGGGGTGCACAATCCAGGCAAAGTCCGTTAGAAGGTCAACCTTGTGGGTGCAGC
C	ERCC-00144_C0.80	GCCTGTTCTGTCAGCGGGTCAGCCTAGGTTACGGTGGAACCACTCGGTATCGTGCAGACAGGGATCGTAAGGCGATCCAG
C	ERCC-00035_C0.80	AGAATCGAATGTTACCAGAAAATAGGGGAACTGGTCGCTCCTAGGTAAGGTTGCCTGTCCCCGCACTGTACGAAGGTCCG
C	ERCC-00131_C0.400	ACCTCGTTGTAATTTGGGTCGGCCCGTCTCGGCAAATTTGCCCTTGCAGTGAAGCTCGGATTGGATGTCTCGTAAGGAAT
C	ERCC-00078_C0_REV.1	GTTAGGAAGAAAATGAACGGAGTGGCTGGCCCATAATTTCGCACCCGAAGCTACTGGTCGGACCCATCAGCGCGTGTCGT
C	ERCC-00013_C0.240	CATTTGCGTATCAGTTAATGAAGAACTCGTTCACGGCATACCTGGCAGCAGGGTGCTGAAGGACGGTGACATCATCAGTA
C	ERCC-00098_C0.1	GGAGGTCGCAATTACATCGGTTCCTGTCCCGTAGAGGCTGGAAGGGGCATAAGAAGCAGTGATACCAACGCTCTCCCCCG
C	ERCC-00024_C0.322	AGCGCGCATACTGGGGCCAGAATAGGCAATACCATGTGCGTCCCTGTGTGAACAGCTCGCGGCCATCAGAAGTTGGGATT
C	ERCC-00059_C0.2	TTTGATCGTAACTCGGGTGACCAATGACCATATACGGCGTATTAAGGTCGTACCCTCGGTCTCAACTTGTCGTATGGGAC
C	ERCC-00147_C0.162	GACAGATGTCAGTTGCTAAGATAGTTACACCAGACACTTATGATGAAGATGGTTATCCAATAGATGGAGGTTTAATGGAC
C	ERCC-00025_C0.1680	TAGGCATCAGACGACCACATGACGGAGAATTACGTACGCCACTTCAGACGTTCTGCCTGCGTGCTCTGCAATATAGGCGT
C	ERCC-00041_C0.640	TTCCTCGCGCATGGCTTGAAGAAGGCTCTTACAACTTCAGCTTTAGCGGATTGAAGTCTGCGGTGATCAATACGCTTCAT
C	ERCC-00092_C0.240	ACTTGGCACAGATGCGAGCCCTCGTAATGTGCATCAGCTAAGGGCGATATTATAATGCGACGTTTGTACGGATTCGTTAC
C	ERCC-00043_C0_REV.2	CAAATATTAATCGTTGGTAGAGCAATTACAAAATCAAAAGACCCAGGAAGAGTAATTAGGATTTTATAAACAAGATGGGT
C	ERCC-00073_C0.80	GTGCGTAGTTCTGTCATAGCGTCGAGGATTCTGAACCTGTCCATAGTATCCTGTAAGCGTCCAATGTACCTATATCGTGG
C	ERCC-00035_C0.322	AGATAAGGACAGTCGCCCGGATACCGCAAACTAAATCTTGCCTGCCTCCGAGGGTGTGTGAAGGATAACTGTCGCCCTTA
C	ERCC-00096_C0.722	CGGAAGATACGCTCTAAGCTCGGCAATCGCTCTTGCCGTGCGAGATGCTAGCAAAAAGGTGTACTTCTCAGCGGAGCAGA
C	ERCC-00130_C0.400	TCCCGGGGAAACGAAACTGGAAACCGACCGCCGCCATATCAGAAATCGCATTCATGAAATCAACACACAGCTTTCCACTG
C	ERCC-00143_C0.480	TCGCGGCGTGTCTCAGAATATGCGCGACGTGTCTGGTATATGGCGACTGTGTCCGTCTATACGCATACTGGTCCACATAT
C	ERCC-00078_C0.800	GTAATCTATATTCCTTACACGCTTGCTTGCTCCTACCATACAACCACGCAGTCATTACGCGTACATATACCAGCAATTCT
C	ERCC-00150_C0.322	CCGATGCCTAGTATGTTCACTATACGATTTCTTGGGCTAGCTAGGTGTCTTGACCCCATATTCCAAAGATCCGAACCTGC
C	ERCC-00061_C0.480	ATGGTTAACCCCCTCAGAGCGACTGGTTTAAGTCTAGGACCGGACAAACGGTACGATTACGTCTTAGCATCAAGTGGTGC
C	ERCC-00160_C0.241	CGATAACCTCATATAGTCCCAGTCTCGGACGCGAGCACCTGCAGCGTAATTAATAAGGTCAGGCTATGATTCACCACCGT
C	ERCC-00003_C0.560	AGATTTTAACAATTATAGTTTATCTTAGGGGCTATTAATATCTTATCATTTGGTTTTTAATATTCGATAAATCCATAAAT
C	ERCC-00165_C0_REV.1	CGCTTAAATCATCTGCGTGTCTTAGAGCTTATCGCCATGTCTGTCAACTGTACTGTCATCCTGTAACTGTAGCGTATGTG
C	ERCC-00084_C0.881	TAATCAAGTACGCATCGGAGCATACGGTCACTGGGGCATTTGCAGTGAAATTAACCATCCCCGTTCCCGCTTCTCAGTTG
C	ERCC-00111_C0.721	GTAAGTAAAGACGCCTATCTTCCAGTTTGATCGGGAAACTACCCGAGGGGGATGGTGCTCAATTGGGCCTCGTCTGAACA
C	ERCC-00154_C0.160	AGACGTTATTTGGTATGGAGTAAGAGGCCGGAAACTGGGCTCGATTGATGGATACTGATCAGTCAACTCAAGCGAGGATA
C	ERCC-00116_C0.640	GCCAGGTCGTAGTCGAATTAGTCAGGTTGGATGTCTACTAGTTGACTTGGAGTATGCCATGAAGACTCGTCCCTCGATAT
C	ERCC-00043_C0.721	TTGGATATGATGAACGTCTCTGAACCTCAAAAATTATATGATTCATTAAAATTAAAGCCAGATGTTGTTATCTTGCATAG
C	ERCC-00034_C0_REV.1	ACTGATATCATAGCTAAGTATGCTGGCCTCGGTTAACCGCGAAGGCATATACAATGGATTCGCTGTCCGCGTAGCAATAT
C	ERCC-00024_C0.240	ACTGGTCGGTAGGTGGCAGGCAAAGCGCTAGTATCCCTAGGCGCGACACTATAAGTTTACAACTGCGAGAATTGACACTA
C	ERCC-00099_C0.1120	TAGAGTGCTGTCTGCATTTTCTTGGAGAAATTTAAACCTGTCAAAAATTGAGTCACGTCCGACTAAAACCGGATTAGGCC
C	ERCC-00061_C0.562	GATCTCGTGATAGACAACGTGAGAGTATTTGGATGTATGGCTAGTTACGCAGAGCATGTGGCATTATTCTCATGTTTTGC
C	ERCC-00022_C0.400	CGGCGACATATCTAGCAAAACATAGTCCCCCTTCTGCTCAGAGGTTATCCATAAGTGACTTACCAGATGGAGTGCCAAGG
C	ERCC-00111_C0.240	TAACTTCGAGCAGTTAACCAGGCAAGGATATTTCCGGCATCAAGCGTTTCTCCCTACTAATATCCTTCCTTATGTCCCGC
C	ERCC-00086_C0.480	ATATTGTTGGCTGATTTACACGCCTATTTAAACCAGAAAGGAGAGTTGGATGAGATTAGAAAAATAGGAGATTATAACAA
C	ERCC-00053_C0.562	CAATTTTCTTGTATTTTCAGCATCTATCTTTCTAACCCTCATCTTAATCTCTTTTCCCTCAATTATTGCATTATAAGGGC
C	ERCC-00025_C0.1040	GCTTATGAGCATAGCGGCTGGGCGTAGGTCAGAGAGGGTATGTAAGATCTCTCCTCTATCGGTGTGCGTCTACTCTGCCC
C	ERCC-00034_C0.480	CGCCATAGCCCTTTTCGTCACAACCTTTATAAAAGGGGTCAGGCCACTGTGTGAATCAGATGGCAAGCCCGTATCCGTAT
C	ERCC-00162_C0.82	TGTTGCTTAATATACCTCTAAATTTGCTATCTTCAATGCCTTCTGGATATTTTGCTGATGTAACTGTTACTGACCTTGCC
C	ERCC-00083_C0.160	CAGCATCCGGCATTTCATTTGCTACCTCTTCAACAACTCTTTTAGCTGCAGGACAGTGAGGACACATTGGTGATGTAAAA
C	ERCC-00098_C0.962	CCTGGATAGATCGACGGCTGTTTAATAAGAGTCACTCCAGGCCTGTGCTAGGATCAGGGCGACCATGCCAAATATCAACT
C	ERCC-00168_C0_REV.2	GGCTTTCCAACACCTGTGCAACTGATATCCTCCAAATTCTCATCTTTCATAAGAGCATCTATTTCCCATATCCAATGAGG
C	ERCC-00058_C0.80	AGGTACCATTTAATCCCGGTCCCACGAAAGAGTTAACCTATACGCTCAGATGGCGCCATGGTGCGTTCGGAGCCACTTTC
C	ERCC-00028_C0.641	TCCTTCTTGGGAGGGCCCACAGCCAAAGCCACCCATCACAGCTGGAATCTAATCTTGTGACCCAGTATTAACCGTGAGAT
C	ERCC-00025_C0.720	CGACAGCTTCTACTAGTATTCACTACCAAAACGCGTACCGACTTTAGGGCGGTAGAGAGAATTGCCATTGCCACGAGGTT
C	ERCC-00048_C0.161	ATATAGTGACATGGTCAACCCGTACGCCTGCTTCGTAAGCCGACGGTCCTTTGAAGAGGCTGGCGAATCATGTCGTTTGT
C	ERCC-00057_C0.320	GATAGCATAAGTGCAAGGCTCCTAGCATGTAGTCACAGGTGCTCAGATATAGTCATCGCTGCAATCAGCTAGTCATCTTG
C	ERCC-00031_C0.882	CTGTTCACGGATGAAGGCCTATATCAATGATCATTAAAGACATTCCGTCATCGGCTACATGCAAAGAGGCTTTTCCACCC
C	ERCC-00143_C0.242	CTGCGAATGAGTCGTCAGTGCCCACAATGTCTCGATAGTGCGCCGAATGTGTCTGTAATGCCTCGAATGTGTAATCGTCA
C	ERCC-00016_C0.240	TCGTGCAGAGACATAGCTCGCGCACTCCCTGTGTGATGCCGGTCGGCCGACACATGCTTCAATGTGCCTTGAACTTGCAT
C	ERCC-00123_C0.880	AGCCACTTTTTTTCCAAATTTTGCAAGAGCCACAGCAAGATTTGCAGATATCGTTGTCTTTCCAGTACCTCCTTTTCCAG
C	ERCC-00062_C0_REV.1	GAAAGTTACAATACATCCAAATTTCCCTTTGTATTTTTCAATACATTCATCCATCTTTTTGAAAACTCTTCATACTCGTT
C	ERCC-00143_C0.320	CAACTCGTATGTGAAGTGCTAGGCTAGTATTGACATCTACGGGCGGCTATTGACGAACTCTCCGGTATATGCTCTACATC
C	ERCC-00040_C0.1	AACTACGATCCCATGAGAACACCTGTAGATACTCAGGTCTCCGCGGACCTACGCCGCGGACGATGATAAAGTCCGAGAAA
C	ERCC-00123_C0.401	ACACCTATAACAGGAACTTCTAAAATTGTCTCTATAGCTTTAACCCCCAACTCTGTACTCTCATTTGAAACCCTATTAAC
C	ERCC-00086_C0.82	ACTCTAACTCTATTTCCTTTTGATTCTATTGTGCAATCAATGTCCATCCTTGATAATCTCTCACAAAGCTCCAAAAGCTC
C	ERCC-00117_C0.800	ATTAAAGATCCGGACAGGCCCGACCTTAGCCAAGGGTAAGAACCGCTTCACTTAGTGAACATCCTATCCAGTCCGTGCAG
C	ERCC-00075_C0.321	TATTCATTTTCAACCTTTGCCTCTCCACTGATGACTTGCTTTAAAATCATTATTATAGCCATTAACACATCTATTGGCTC
C	ERCC-00165_C0.481	TCCGTCTGTTGAGTTAGGCCTCCTCTCGTTGGATGTGAGCTCGGTTGCTTGGATGGTGCAGCTTACTTCGCGTACCTGCT
C	ERCC-00041_C0.400	ATATATACGCGAACCGTCTTGTAGAAGACATCGTGTTCCCGGCACTGGCATTGGTCGTTTCAGGAGGCCATACAGAACTG
C	ERCC-00147_C0.800	GATTTAACCCACAAGTTAGTTGATATCATCAGAATCAACAATAGATTAGAGGAGAATATAGAAGGAGGAGCACCAAACTT
C	ERCC-00154_C0.240	TCCATACCCACCGACGGTATGGTCATTAATACCCAGTATTGACTAGTCGGAGGTCTAATTTGGAACGTATTCCGCCGCAC
C	ERCC-00126_C0.320	GGCGAAGCGCGATAATGGTTAGACCTTCTTGCAGGGGCAAATAACGATTTTGCGACTGCCCCTTTAAGATGGAGAATGGA
C	ERCC-00025_C0.1200	CGATGTCGAACCTTGGATAGGAGCGACCGATTACGTGTTAATTGGCCCTGTACCTTTCTGGTCCGTTGATTATCACTCAT
C	ERCC-00073_C0.1	TGTGATAATTTCGACGAGGCGTTACATATTCTGAGAGGGGTGATTAAGTCTGCTTCGGCCTGGGATGGTCTGTCTACGTG
C	ERCC-00098_C0.160	TGGTTAATGAGAAGGCAGAACTCAACAGACAGCTCTGGATCTGCTGCATCCCAGGGCAAGAATCAGGAAAGCAGATGCAG
C	ERCC-00039_C0.320	CACGCTGCATTGGTAGGCTGTTAGAAGCCGTGACCGAACAGGGTATGATGACCTCGCCATGGGCACCCTTGTATTCTCGG
C	ERCC-00116_C0.800	TCTAATCAATCGTCGCGGCTCACTAATTGTCTGCGGTGGCTACTAATGGTTACGGTGCCTGACTAATCGTGTAGGTGTCT
C	ERCC-00098_C0.800	TCCCTCATAATCACTTAATCTGAGCGCAGGAGGCAGGCTGTATTAATTCCGGCCTCCAACCGGACCGTGGAACGACGCGA
C	ERCC-00112_C0.2	GATGCCTGGATAGGTTCAAGTTACGTTTACACCGTTCCCACCCCACTAACCACGACCTTTCTCGCCTTTGTTTTACCAAC
C	ERCC-00104_C0.720	ATGGCTACTCATTTAGCTATTGCTGATAAACTTTTACTTGTTGTCACCCCAGAGATGTTCTCAATTATTGACGCTGTTAG
C	ERCC-00019_C0.240	CGAATATCCCCTCTTCTGAGCAAGAGGCCAATAAATGCTCAAAAACGAGCGATTGTCCAACGACATAAAGGGAGACTGTA
C	ERCC-00016_C0.400	TACTCGCGGACGTTAAATAAAACTATCAGCGTCAGCGGATTAGGAGGCTTACGGGGGAACCTACAATTGTTCGCCGCATG
C	ERCC-00012_C0.720	TGTCCCAGCAGATTCACCTGTCCTGCGGGTCCGCGTCACAGCCTATTCTGAGGCTCTAAAGACTATGCGAACCAGGTGTC
C	ERCC-00051_C0.1	TTACAATAGATGCGTTTAGAGTAGCTGGGGGAATTTTGCTCTTTAAAATAGCTTGGGACATGCTTCACGCAGAAATTCCA
C	ERCC-00116_C0.960	CATCGACAGACCTGGTATCGTCGTGACGAACGTGCTACTCGCTTATCGGGCCTGCTACATCAGTGGCGATGTTCGTAACC
C	ERCC-00157_C0.641	ATCTCGCCTTAGATCCGGCGGGGGATACTTGGTCAAAGCTCACTACGGGACTAGAGTGGCTAGTGCAGATGCGCAGCGCA
C	ERCC-00033_C0.160	ATTATGGATATCACTTAGATGAAAATAGAAAGACAACACATATCATTGAGTTAGATGGACAATTAATCTCTAACTTTAAA
C	ERCC-00085_C0.80	TGTGGAGAATCGAACCTACAATTTTGCCAGGATCACGCCGGTTATCTCTTGCAATTCCTAAGATGGAGGATAGTTTTGGA
C	ERCC-00040_C0.242	GATACGTCCAGCTTCGTCACTGCGTTCGAGCCTTCTACACGATCCAAGTTACCAGCGCAGTTTAAGGTACGTCGCTTCGA
C	ERCC-00075_C0.720	CTAACATCACAACCCTCAGATTGCTTTTCCATCAAAGATTTTTCACTTCCCGGCACTCTATACATATCTCCAAGAGTGGT
C	ERCC-00131_C0.560	TGTGCTCATGTTGGGAACCTCCTGCGTAACAACCGGACGCTTGCGAAAGTCATTCCCCTATCGGTACACTATTGGAAAAC
C	ERCC-00004_C0.162	AGTGCTTCTCAATAACATCCGCTCCTAAGGCAACAGAAACTACTGGGGCGAGTATTCCCAATGTATGGTCAGAATATCCC
C	ERCC-00073_C0.240	CTAACGAATCTGGGACGTGCCTAAGTAATCTGGTCCGCGACTAAGATGTACGGTGATCGTGGACGCTTGACCGGACTTAT
C	ERCC-00043_C0.640	GTGGCAATAAGTGGAGTAGCACCAAAATCAACAATAATTAAAGCTATCCACGAATGTCAAAAATGTGGTTTAATCAGCTA
C	ERCC-00075_C0.801	ATTACATATCCATTGTCAGCTAAATATATGGCTGTATCTATCTCTTTTTGAGTTGTTACACAAACTGGACAACCCGGCCC
C	ERCC-00085_C0.240	GTTGAATTAGCCTTCTTCAGAGGGCCTAACGCCAGCACAACATGCTTACCTGGCTAATTGACTAAGTGCTACGGTACACA
C	ERCC-00014_C0.81	GGGGCAGGAAGCTGTTAAATTGGCAGAACGAACACCACATTTTGACCTTGTAGGGGCCATAGACCATACATACGATCAGC
C	ERCC-00144_C0.320	TCGTAGGTATTATTTCCGTTAGCTGGAGGTAAAGGGGTTCTGGTCCTAGCCGTGTTATGTCTATTTATGAGATGGTAAGC
C	ERCC-00009_C0.482	TCTGGATCAACGTCGCACTATGATGTGCAAAGTGTCGTCCATGTATAGACAGTGCGCGTATCATATAGGATGCGGCGATC
C	ERCC-00145_C0.400	GCTTGAGCACCGCATCGGCTGCATTGTGGTGGATAATTTCTATGAAATCGCGCTTCTTGAAGACCTATGTAAAGAAACGG
C	ERCC-00042_C0.1	ACCAACTCTGGCCTTTGTGTTGCTATTCCCCAAGCACACAATCCAGTATAACATCTTCCACAAACTCTACAGCCAAGAGC
C	ERCC-00162_C0_REV.1	TTTTCACTGACTGTTATTGCAGCCAATCCTGGTGGAGCTGCCAAACATTTTTGAGAACCAGTAACACAGATATCATGTGG
C	ERCC-00031_C0.80	ACACTCTCTAAAATGCAGTCGGTAGCGGGGCATGTAGTTACTGCGGTGATATTAAGCTAGTGAGTAACCTTATATCGAAC
C	ERCC-00078_C0.160	CCCCCTTAGCAATCGACATTTGTCTTTGCTGGACGCGCATGATTGAGTTATACGGAACTTCGCAAAAGTATTCCCTTTGT
C	ERCC-00126_C0.880	TCGCATCGTCCGAGATCAGTTGGGAATAGCGGAGCGGATACGCCTGGAACGCTGGGGCGTGCCAGTAAACTTACTGTTCT
C	ERCC-00096_C0.562	ACCAGCGCTGACGAGCTGGCGCAATGACGACCTAATTGGCGCACAGTACTAGGCATCGTCATCCAATGCGACGAGTCCTA
C	ERCC-00104_C0.480	TTAGGGATTCTATTCAATATGGAAAAGAAAAAACCCTCTTTACATGAAGTTTTGAGTGAAGAGGCAGATGTTAGGGATGC
C	ERCC-00136_C0.640	ACTGGACCGAAAGAAGCAATTGCGCTTGGTTCAAAGATTTTAACTGAACACCTTAATATATTCGCTGGTTTAACTGACGA
C	ERCC-00012_C0.880	TTTTACCGGACTGGTCAGCCTCGGTGCGCTCGGCCTAGGCGCTTACTGCATGGGGGCTGTGGGCAATTTGGTATTTCTCA
C	ERCC-00042_C0_REV.2	CCAATGTAAGTTCTTAATTCCATTGGCTCTCTCAATGGGTCGATGGATGGGTTTGTAACTTGCATGCATCTAAAACAATC
C	ERCC-00014_C0.1040	GTGCACTGATCGCTGCCAATGCACTCGATCTTGTCATTTTTTTGCGCGACCCGCTGACCGCGCAGCCGCATGAACCGGAT
C	ERCC-00147_C0.480	GAAACAAGTGGGAGGTTTGTGAAGAGGTTTATAAAGAAGCTTCAAAAGTTACAATCTGCCCACACTGTGGAGAGATAAAG
C	ERCC-00074_C0.240	CCATCTTCTTTGAGAGTTGTTGGTTTATGCTCATCCCTACTCATAACCCCAGCACTTAGATATTTTAAAGAGGCATCTAT
C	ERCC-00095_C0.321	CCAGAGAGAGATAGAGCGTTTTTATGCAGTTCATCTTTAACCTCATCCCACAAAGCCGCTTTCTTTAAAGCCCACTCAAC
C	ERCC-00120_C0.401	GGGATATAAACGAAACACGTACCGCGCGAGTGACACGCGTTGACGTTACATGGTAAACTCGTAGCCAACCTTAACATTCC
C	ERCC-00143_C0.160	TCCGCGTGTGACATGAGTCTAGCTTCGCGGTCATGGTCTATCCCAGCGATGGATGAGACTACTCTGTACTAGATGGTCAT
C	ERCC-00086_C0_REV.1	GGAATTTTATAGCTGTTGATGACTCTCCAGAAGAGATTAGGGCTAAGATAAAGAAAGCATACGCCCAGCTGGAGTTGTTG
C	ERCC-00053_C0.162	GGCTGGTTCTTATGCTGGAAAGGAATTGGGAATTTACGCAATGAATAATGGTTATGAATTTAAGGATATTAAAGATATTG
C	ERCC-00130_C0.720	CGACATTGATTGCTGCATTCCGCTCAACGCTTGAGGAAGTAAAAGAAGCGGATTTAATTCTGCATTTAATTGATTCTTCA
C	ERCC-00022_C0.560	TGCCATCGCATCGACTGACACACCTGCATTCTATTTTATGCTCTACTGACGGCGACGAGTTTTTTGTAGCGTCGATCGCG
C	ERCC-00130_C0.880	GGCTTACAATAAACGTGATCAAAAACTGCCTGATTTTATACCGACCGCCGGAAGGGATCACATTATGGTCAGTGCGAAAT
C	ERCC-00164_C1.480	TCAATCTCATCTATGAATATGATTGAAGGAGCTTTTTCTTTAGCCAATTTGAATATATCTTTAACTAACGGAGCCCCCTC
C	ERCC-00039_C0.242	TAAGTGGGCCTCCCCTTTGCCAAAATCACGACGAAGTGACTAGTGCAGGCGTCGTATACTTACTCCTCATGTTCAGCCCA
C	ERCC-00092_C0.402	AAAACTTCGGTGAAGTTCACTCAAGCCGCGGAGCGCCGTCGTAATTCACTAGGGATGGCGGTACCCGTGCCCGTCCGATT
C	ERCC-00098_C0.880	CCAAGTGGTCGACGGGACATGCCCAGTATTTGGCCGTTCTGCCGATTCTCAGCTAGCAAACCAAGATCGTACTACGTACG
C	ERCC-00019_C0_REV.1	CCCCGGTAATCTTGCCGCCGTAGGGAGTACGAGCAGTGCACCGTTGAAACAAGCACAGGAGGTATGAAGCATCAGACCTG
C	ERCC-00097_C0.80	TTGGGACTGAAAGTCCCAACTTAATGGACGTGTGGTATCCACACCATAAAGGGGCTACGCCCCTCTTGGGATACTCCCCT
C	ERCC-00138_C0_REV.1	CAAGATAAAAATCCTCTCTGTGGAGTAATCATAATAGATGGGAACAAATTACTCCTTGCCCTTCATCTGGTGTTTTGTAG
C	ERCC-00061_C0.801	CGTGAGGTAGTGTTACGCATACATTCGCCCACGCTAACTGATGCGTTGTATTTCTCGGAGTCTTTACCATGAGAATTGGC
C	ERCC-00078_C0.400	CTGACGGAAGTACGGCTGCAGGATCTAATCATATAGTTCAGAATTGCACGCGCGTCTAAGAACGGACCAGTGTAGACACA
C	ERCC-00131_C0_REV.1	CAACAGGTGTAAGTGCACCAACTAGTATTGGCTCCTGTCCACATGGTCGGGTTTTCCGCCCCCAAACATGCAAACATCCG
C	ERCC-00003_C0_REV.1	AGTTTGGGAGGGACTATTCACAGTATAGATGAGGTTGTTGCAGGTAAAAAGATTATTGAAGAGTTAGAACACCACAAGAT
C	ERCC-00116_C0.1841	AATCATCATGCGACAGTCTCGACAGCAGCTCAGCATCTATGCATCATGTGCCTCACTAGGACATCATGCTCGACTCTGAG
C	ERCC-00017_C0.560	GACCAAGTATGCGCGCCTTGTGAGTCTCCATGGACTTGCTGCACCTACAAATCCGGAAGGGCGCTTATAGTGCTTGCTAG
C	ERCC-00048_C0.720	CCTCTAGTCTGGGGTGATCCGAGGCGCTTCTCTTATTAGGAATAGTGCAGGACCCGAAACCGCCATAGGGAAAGGGTGAG
C	ERCC-00117_C0.81	CGTGTGCAATACTCGTAGCACACCGGGATAAATAGGAAGGAAACATCCGCGGGTCTTACGGTGAAGCTGTGGGACCGCTT
C	ERCC-00097_C0.1	CCTTCATAATACCACCAAAATACCAATTCGAAAGTTTTAGCATATTCAAACAATATAAAATCTTCAGATTGGACATTAAT
C	ERCC-00003_C0.880	GAATAATTTAGATTTTGATGAGATTCAGGAAATTATTGAAAGTTTGGGAGGGACTATTCACAGTATAGATGAGGTTGTTG
C	ERCC-00003_C0.320	CTGTATTATAAATCCTGGTCTTCCATCTGGTGTTTTTGATGGAGGGACATATTTCTCAATTCCTGCTTCTGCTGGACACA
C	ERCC-00111_C0.400	TTTGGGCAATACCACCAAAATCGTTCTTTATGGGGTATCGCTCTTAAGCAGCGCACTTCTGCATAACTATGCCATACAGT
C	ERCC-00042_C0.562	CCAGGCTTAGCTCCCTGCCCTATTTTAATCTCTATTGCAGAACCTTTCATAAGATACTCTTCATTAACTCCAAATCTTCC
C	ERCC-00048_C0.1	TCTGTAAATCCCGTAAACGAGTAGTACGAATCCGGACTTGAATACACGCGTCAATCCCTTTTATATCCTAGAATGGACCG
C	ERCC-00054_C0.160	GAGAGATTTGCCAATCACAAACCAAATCAGTTGAGTGGAGGGCAACAACAGAGAGTTGCTATAGCGAGGGCTTTGGCAAA
C	ERCC-00057_C0.642	TGCGTAATGGTGACCGCTAGTCCCACATGGTGCTTCGTAGCCACAAATGTCGTTAGGTAGACCGACGTTATCGCGCTATA
C	ERCC-00071_C0.1	CATGCGAGAGGCCTTGAGCCGTTGGCCGATCGCATACAGAGACTATTGCATCAAGGTAACACTTATTAATCCCCATCGTC
C	ERCC-00003_C0.1	CAGCAGCGATTAAGGCAGAGGCGTTTGTATCTGCCATTATAAAGAAGTTTCCTCCAGCAACTCCTTTCTTAATTCCAAAC
C	ERCC-00171_C0.1	CTGGAGATTGTCTCGTACGGTTAAGAGCCTCCGCCCGTCTCTGGGACTATGGACGGGCACGCTCATATCAGGCTATATTT
C	ERCC-00158_C0.641	TCCAGGAGCAGATGGGGACGGTAACTGGAACGACACTGCTGAAATACTTGCAAATAAAACAGTAGTCATACACTACAAAC
C	ERCC-00123_C0.722	GAAACACCTGCTGGAATAACTAAAACTCCTTCAGGACCTTCATAAATTGCGTCCTTTATATCTGCTTTACCAGCCAACAC
C	ERCC-00148_C0.1	CATCTCCATTTGGTCACGTTTACAACCGGAGTAGACGGCCATAGCAGGAGGGGTGTGCGACAGGCAGGAAGCTCTCGCGG
C	ERCC-00165_C0.640	ACCTAAGTGGCGCCTATTGAACTAAGTGGCAGCCGAATGGACTATCGCTCCTCGATATGTACGGATAGGCCACGGCATGT
C	ERCC-00069_C0.162	TCGGTGTCAATGCTGGAGGCCCAGGAGACGAAATCCTCGGTCAGGTTGTTACTTGAAGGGTTCAACACGAGCTCAAATTT
C	ERCC-00085_C0.320	ACGACTACGTACGTAGCACACAGTTGAGGTTATCTCTGAGCGCCCCGTTAGAACTGAGGGCTCAATTATAGTACCTTAAC
C	ERCC-00158_C0.800	CTCACCAAAAATAACAACAGTAGCCGGAACAGTAGAAAACAACTTTGAGATATTTTTAATACTGATAAACGTTATCTTTG
C	ERCC-00126_C0.160	CTGCAATATACCCATCGGCCCTCACGGGGTAACGTAGCTCTTCTGCGTACACCTGGCTAGAGGGTCCTTACCGGCTGTAA
C	ERCC-00142_C0.161	GTCATATTTTGCTAGCGCCTATCAGCGTAAGATATGATTTAAGTTACACCAGGAGAGTAGCGAGATAGAACCACTCGTTG
C	ERCC-00112_C0.562	GAGCCGTTTGCGAGAACATATGGATTGGGAAATAGGCTCGAGTCCACATACAGCCTACGGTAAGTTGCTAGGCTCGCAAT
C	ERCC-00014_C0.882	AAAACAGGATATGGTTCAATTTACGACTGCCTATCGGGATATTTTAAAGAATCATGATCTATACGCAACCGGAACCACAG
C	ERCC-00040_C0_REV.1	GCAGCGATGGGGCTTCCTCAGTCCGTCTACGGCCCACCAGACAAACAACTCGGGATACAAATTGAGCACCCGCGGACCGG
C	ERCC-00142_C0_REV.2	TAACCGTACCCAAATGTAACTAGCGCCTCTGGTGTGAGCTTACTAGAAAGTAGGCCGGGCCGGTCGACAGGAGGTTGCGC
C	ERCC-00059_C0.160	AGCGTGTGTGGACTCTCTCTAGGAGCGGCTTCGCACAAATTACTGCTCAATCCTAGATACGTTGCGCTCTTTGGTAAACG
C	ERCC-00012_C0.321	TTACGCGCGATTGAGCCGTCAGAAGAATCGATAGAGCCGCGTCGGGACCTTGATGGTATCTCTGCCTCAGCTAACCTGCT
C	ERCC-00158_C0.481	CTCCTGAGTATGTGTATGTTTATGATTTGATTCCTAAGAACTTCACCGTCTCAGATGAGTGGGTTAATCAATCAAGTATG
C	ERCC-00157_C0.1	GGTCTTTGTCACCTCCGTCAATTTGTATTAGAACCCGTGAAGGCCCAAGTAACAGGCCCAGGGTTAACATGTACGGAACA
C	ERCC-00071_C0.481	AGATGAACTACCACGCTTCCTGCGTGGGTCCCGCGAAAACGAAGCAAGGAGATTCTTCGCGACCTGGCCCATTCACTACA
C	ERCC-00054_C0.1	GATAAAATTGGTTTTGCCTTTCAGCAATTCAACTTAATTCCTTTATTAACTGCCTTAGAAAATGTTGAACTTCCACTGAT
C	ERCC-00014_C0.961	GGGTTGAAAATTCATGAGGCGACAGGTCTTCAAATTGAACGTTTTCAATCCGGCCCTTTAGGGGGAGACCAGCAAATCGG
C	ERCC-00130_C0.481	CATTCGCCATAGAAGCCGATACCGTGAAAGAAGAAAGAAAAACGGTGTGCTTCAAATTGCGCTTGTCGGCTATACAAACG
C	ERCC-00062_C0.240	AATCAAAAAAGAGATACATTAGGAAGAAATATTGACGTAACTGTTTTTAGATTAATAAGATTTATGGATTTGGAAAGATA
C	ERCC-00009_C0.560	TCTCATACAGCGTTACGGTCGCTGCGTACTGTATAAGGATGCTCTGTGAACTGTCATCGGTCCGATCAATTAGTCTAGTG
C	ERCC-00117_C0.960	TTCGGTTATCGCAGTTACCGTGCAAAACTGCATCCCCGCTGGGATAAGCACATGAGATGGACAAGGCTTCCTATGAGTGA
C	ERCC-00033_C0.240	TATGGAGAGAGTTTTTATGGAGCTTTAGGTTACTTAGTTGGGAAGATTGTTAAGAATGGCATTCCATATTTTGAAAATCT
C	ERCC-00164_C1.240	TGAATCTTCAATATCTCCAATCTACCCTTCTCATCAGGAGCTGGGACTTCTATGATTCTATCAAATCTTCCAGGTCTTAA
C	ERCC-00168_C0.402	ATCCATCATAGTTATTTCATATTCTTCTCCACCGAATCCACTTCTTGTAGTTCCAGCAATCCAGTTTTCATGATACAACC
C	ERCC-00040_C0.480	TCTGTTCCACAACCCGGTCGGAGCACACCCTCTCTATGCTGCGTCTATGCCTTCCGGGTGGTTGAGGTGAGCCATGTGGT
C	ERCC-00109_C0.320	TAACCGAAAGGTTCATGTGGATGTGTGAACTTGCAGACAGAATGACCCATAGTCCTTTACCCAGGTAGCTGAGGGCGACG
C	ERCC-00113_C0.560	TTATCTTGAGACGCATAGCAAATGTAGGAGAGAGAGGTTAATAAGGCCTAGCCTAAAGGTTCTTGCAGAGCAACATCATA
C	ERCC-00043_C0.800	GAGGGATTGATGAGGAGACATTTGGAATTAAAAAGGAATGGAAATTTAAGGAAAACTGCTTATTAGCAATTGCTGGAGGA
C	ERCC-00041_C0_REV.1	ATGATATGAATGGCCAGCCCGGCCTTGAATTGACTTCTTATCAAAGTCTCACGAGATAATAGCGTGAGACTCCCGGGTAC
C	ERCC-00108_C0.640	CTGGCTGTCTAGCACTGTAGCTGGTGCATGTACTCGACTGCCGCTGCATCTACTATAAGACTCTGACATTAGCGTATAGG
C	ERCC-00157_C0_REV.1	ACCCTCAGTTTACCGGTTCGATGATTATACGATGCCGGAGCGAACGACTACGCTCGAAGTTTGGTTATCTAGAGCACGTC
C	ERCC-00164_C1_REV.1	TTGTTTCTGTAGCAACAGCTTTAGCTAATAATGTCTTTCCAGTTCCTGGTGGCCCGTAAAGAGAATACCTTTTGGTGGTT
C	ERCC-00138_C0.480	GTTAAGGAGCTACAATCCACTCAATAAATCTAAAAACCTCTTAGTCCATAGGGGAAACCCCTATTGGGATACTCCCCGTC
C	ERCC-00016_C0.1	GTTGTAACGAATGTTAATTTAGGAGGCAAGAGTTTGTGGGCGCGGACTTGCAGCTCGTAACGCTCTAAAAGGGTTATGCC
C	ERCC-00028_C0.800	AGCCCTCGAATTCACGTCGTCAAAGTGGAATGATCAGATTAAAGGGCTGTCGGGAGGGATGTGTAGGCCACTAACACCCC
C	ERCC-00113_C0.320	TGTGTCCAGTCGCTATCGGAGTAGCCGCGCTGGTGCCACACGACTACAACCCTCGTAATAGGGCTGCGTGCGTCCTAAAT
C	ERCC-00075_C0.640	GACCTATTGCCACAAAAACAAACTTCTTATCTCTCTCCTTCTTAGCCATCTTTACTGCTTCACTTATACTATAGACAATT
C	ERCC-00099_C0.1	GGGGATGCAAATGAAAGAGGAGACATTTTATCTTGTCCGTGAAGATGTATTGCCCGATGCAATGAGAAAAACATTAGAAG
C	ERCC-00083_C0.480	GAACCGTTACAACCTAAAGTCATGTTAGGAGCTTTTCTTGTATAAACTGCCGCTACAGCATCAGCACACAATGACTGAAT
C	ERCC-00096_C0.640	TACACTATCTTGGATATGATATGGCGCACTACACATGCTAGCCGCTGGGGAGATTAGCTCGAGTTGCCCCTTTGCCCGAT
C	ERCC-00035_C0.881	GCAATGCGAGGGCCACACATAGGAGTGTGAAAATCTACATCAACATACTTCGGCCGTGGCTGAACGAGGGAGTGCTTGTA
C	ERCC-00096_C0.1	AGATAAAACGAATAGCTCGTAACCAAACATGCACAGCGGTCAAACAGTATGTCCCAAGGGGACTTAAGCGCGGTGGCCTC
C	ERCC-00014_C0.320	CAGTTGTCGGAACAACCGGTTTCTCAGAAGCTGATTTAAAAGAGCTCACATCTTTAACAGAAGAAAAAGGGATCGGAGCC
C	ERCC-00033_C0.1680	GGAAAATAGATGTTGAAAAATCTTTAAACGCTTTTAAGGCAGTTGATTATACAGTCGTTGTGTTTTTAATTATTTATACC
C	ERCC-00033_C0.1280	GTATTATCGGCTGCAGTAGAGAGCTTATCCGAGAACATAACAGACAGTATAATTGGAGCTTTATTCTATGCTATATTTTT
C	ERCC-00086_C0.642	GTCTATAGATTGGCTTTAAAAACTACCTTAAAAAGAGCAAGAAGGAGTATGGAACTTATAGCAAGAGAGGATGAAAATCC
C	ERCC-00092_C0.960	GTACGTGAGTATTTGCGCGTAATAAGCGCGTGTTTAGCTGATCCCCTCTCGTATCGAGGTTAAGGCAGATTAGTGCCCAG
C	ERCC-00143_C0.80	AGGTCGTGCTGTCTCTCTACACGCGTGCGTGAGTCTACATTTCTGCGAGTTGGTGCTCTCACTGCGGTGTCAGTGATCTC
C	ERCC-00002_C0.1	TCCAGATTACTTCCATTTCCGCCCAAGCTGCTCACAGTATACGGGCGTCGGCATCCAGACCGTCGGCTGATCGTGGTTTT
C	ERCC-00042_C0.640	CCACTTGCAACTTGGGTAATTATGTGGTCTGCATAAGGGTAGAGAGCTTTTGGCAATCCTCCTTCACCAGTTCCCATGAA
C	ERCC-00145_C0.480	GTCACTCCATCGATGTTCTTCTTCGGATCACGCCCGGAGTAGAAGCGCATACGCATGACTACATTACAACGGGCCAGGAA
C	ERCC-00117_C0_REV.2	ATGAGTGATTCCAAAGAACATTGCCCGACGACCGAGCCTTCAGGTAATCCACGAGACATATGCTAACCAGTGGTGCCATG
C	ERCC-00009_C0.400	GCTCATACATTAGATGGACGGCTCATTAGTATCATCGTCGGCTGATATAGGTCGTGGCTCCCTGTATATCGAGGTGAGTC
C	ERCC-00077_C0.80	TGATGATTCCCAAGTCCAACATGGAGTTATGCCTATAACGTCATGTTGGACAGACCCCTGTATTGAGCAGACTTAACTTA
C	ERCC-00014_C0.1440	GCATATTAGGCGCAGATAAAAGAATTCAGCTAACGCTTCCAGACCGCGGCCTAATAATGAGTGATCAGGCAATTCGGTCA
C	ERCC-00061_C0.320	GGTGTACAATTGATCGTTGCGTACGGAATCGTGCGACCTCAAAAGTTAAGCGCGAGGGTCACCTTGCTCCGCGCGAGCAG
C	ERCC-00061_C0.81	GGGGCATGGAGGCGCAGCTATCCCACCCTCGTGCGCAAGATGGACAACCGAGCGCGGTAGTAATCGCGAACTGCCAGGCA
C	ERCC-00053_C0.480	GAAGAAATAAAACTTATCTAATATTAAAAAACTCCAAAATCTCATAAGGATGCTTTAATACAATAACATCCTCCAACTCC
C	ERCC-00071_C0.160	CCTTCGTAGTCCATACCACGATCTGTATTTTGCACCTTTCGCTATGCTGAGGTTGTTGACATAAGGATTAACTGCTGTGG
C	ERCC-00078_C0.720	GACTGTAATGTCTTTTGCGAGACAGGAAAGGTTGGGCGGTGTACGTCACCTCTACGGTCGAGGCTTGGGTGTATCATGGA
C	ERCC-00111_C0.160	TTTACGAGTTCGCAGAACAAAGACTTTGCAACTGCAGGGGAGCCCTTCGATGCATCCGAATGAGGGCGAGCGTCGCAGAT
C	ERCC-00116_C0.1122	TACGTGCGCCTGGTAGCAAATACGGCGAGCTGGTATCACTATCGGCTCAGTGGTCCGACATAGTGCCCAGTGGTTCGCAT
C	ERCC-00028_C0_REV.1	GTAAACAACGGGGAATATAATTCAGTTGAACCGGTGTGGAGCCTGCACTTGGAACGCTGCATAAGGGACCCAACAGCCCC
C	ERCC-00170_C0.320	GGGGTTTTAGCTGTTATGGCTATTGCTGAAACAGCAAAATTTGATATAAATAAGGTTAAAGGTAGGGTGCTATAAAGATA
C	ERCC-00002_C0.402	TTTTGGGTCCTGTATCCCAATTCTCAGAGGTCCCGCCGTACGCTGAGGACCACCTGAAACGGGCATCGTCGCTCTTCGTT
C	ERCC-00002_C0.81	ACTAGGCTAGACTAGCGTACGAGCACTATGGTCAGTAATTCCTGGAGGAATAGGTACCAAGAAAAAAACGAACCTTTGGG
C	ERCC-00130_C0_REV.1	ATTTGAGGACGACGCTGCAGCCTTTAAAGAAGCGATTCAGCGCTATTTGCGCCAAGAACTGTTAACGTCTTGAATTCTGG
C	ERCC-00083_C0_REV.1	GTGTCTTTTTTCTTCGTCTAATGTTTCATAGCCTTCTGGAATTTCTTCCTTTGATTTTGCCATTTTACAGCGACAAATGG
C	ERCC-00022_C0.1	CCCGGGCCAATTGCCTCTATAACTAGAGCTGAGCCCACCATTAAAGCGATTTTTTCGCACTTAGCCGTAATAAATATAAT
C	ERCC-00104_C0.802	TAAAAGAAAGTGCTGAAATGGCTGGAACACCTTTAATGGGTGTTGTGTTAAATAGGGTTGGTAGAGATTTTGGTGAAATG
C	ERCC-00035_C0.721	GGAAGGAGTCTCGCCCTCCGGGTGATCCATCTTATTTACCAAAGAACATGTCCACGCCTGTGGGCTCTGAAGATGGGCGA
C	ERCC-00171_C0_REV.1	AGTTTCATGCTAATCAAAGAAGAGCTAATCCGACGTAAAGTTGCGGCGTTGATTACGCAGGATTGCGACCAAAGAACGAG
C	ERCC-00164_C0.80	ATGCTCTGCCCTGGTCTTCTCCTGTCAAGCTCTTTTTGGATATCCTCTTCAGATAAAGGCAGATTAGTTGGACATCCATC
C	ERCC-00116_C0.80	GCTTACTTCAGATGTATGGGTGATACTTCGCTATATGGGTGGTCACTTCTCTATGGCGCGTGACAATGTACTATGGAGCG
C	ERCC-00144_C0.160	CCGGTATACCTTAGTCACATATACTATCGTAATATTGGCGGTTGCTGACAAGTAAATACGGCTAAACCGGTCGTTGACCA
C	ERCC-00083_C0.800	TAATGGTTCTGGTGGGTTTCTAAAGACCCCCATTGCATAAGCTCCTCCCTTACAGAGGTGTTTATCAACTGTTGCATATA
C	ERCC-00126_C0.240	GCTCACTACAATCCAGGTACAGAGTGCGTTAACCGGCCATTAGAGGGCCGCTACACCCGTCAGAATTTAAACGTATGGGC
C	ERCC-00033_C0.1040	ATTACTCTATTAGTTGTGGGAGTTATAGCTTTTTTTGTTGATAAATGCATAATGCTGTTACCATCTCCTTTAAACTATAT
C	ERCC-00016_C0.82	CTGAGGCGGGACCATAGTCAGGAAGTTTGTCCGATCCGCTCCAGTTGTCAAGAGTAGAGGATTTCGTGTTCGCCGATACT
C	ERCC-00076_C0.80	GTTGGTTGGTTCCTCTTGAAGCGAGAGAACCAAGGTGCTGGCTATTGTCCGCCCCGTCTACGGCTAACGCGGGGTTCTGC
C	ERCC-00148_C0.240	TTGAATTTATGGAGCGGTGCCCCGGGAAAGGTATAAATCGGAGGCAGGGGTTTACGGCGTCAGGATAGTTCATAGCGTAC
C	ERCC-00031_C0.480	GTACCACGCGGAGGATCATCGGAATCCATAATCGGCCACAAACTAGCCGGCTGGAAACCTTGTGATATCATGAACGAGGA
C	ERCC-00013_C0.482	CCCACGCAATACAAACGTATGTCGAAAATGAGCAGTTTTCAGTTGTTAGGGAGTATGTCGGACATGGTGTTGGTCAAGAC
C	ERCC-00104_C0.1200	TCTCAATGAACCTTTCAGTAAAAGCTTCACCAAAAATGGATGCATCATCTCGCTTTGCTCGATGATGCCTCTTAGTTATC
C	ERCC-00075_C0.561	TTTAGGATAAAGAAGTTATTAACATCTTTATTTTTTAAACTTATTAGTTCAGCCCCAGTAGTTGGAGCAGTGGTTTCAAG
C	ERCC-00069_C0.480	ATGAGAGCGACGTATTGAACTCAAGGGACGGTGGTCCCAGGAGAGGGATTACCACATGTTGAAGCTCTTTCAAATCGATT
C	ERCC-00126_C0.400	CAAACGCTCATTCCTAGTGAGGACATCGACATCGTTACGATGCAACGTCGAGTGGCGGCATAACACTTGGCTCGGTCCTA
C	ERCC-00046_C0.320	TCTTCCTGAATTGCTGATTCTTATTGGATTTCTGATATTTCCTATTGTTATGGGCTATTACATCTCTAAGGAATTGGTGA
C	ERCC-00067_C0.240	CCCTTGTTGCAGACAATTGTCAGGCGGGACGGGCCAGGAATGACAATAGAACATTAATCTAATTTACAATTTGACGCCAT
C	ERCC-00067_C0.320	GACGTATTAAACATTCGGGCATGCAAATCACCGATTTTAAGATCCCCTGTACGGCTGCGTCCACACTAGCATGATGTAAA
C	ERCC-00060_C0.1	ATCGACAATAAACAAAGAAATAGAACTTTTAACACCAGAAGGAAAAATATTTTTGAAGAAAATTGGTTATGTTGATTACT
C	ERCC-00145_C0.801	CGGAAGATGATGAACCGCTTCATGCCACTGAATACGTTGAAAAAATTATCGAAGCTGTGAAAGAAAATGCTTCCCGTTAC
C	ERCC-00044_C0.960	TTGTGGTCATTACAGCAAGAGGTGGGTTATAACGCAATCTATGTTCGCATGCTATGTTATTTGACCCCTGCGGTAAGATT
C	ERCC-00048_C0.560	TGGGGGAGATTGCGTCAATTTTGACTGTCAGATCAGCGACTAGATTTTAGGCAGATTAGTGTGCCACCTGAATCAATAGA
C	ERCC-00014_C0.640	ATTCGCTTGCACAGCGTCCGTCTTCCGGGACTGATCGCGCATCAGGAGGTCATGTTCGGCATGGATGGCCAAACGCTTCA
C	ERCC-00059_C0.240	GCTCAGATCTTAGCACTCGTGCAGTTCTACGATGGCAAGTCGTGCCTCGTTCTCGTGTAGAATATCAGCTAATAGGGTCG
C	ERCC-00158_C0.320	CCTTTTAAATGAAGTAAGTCAAATAGGAAGTTCCTATGTTGTTGTTGAGGAGATTTATGTTGTGGGTAGTTATTTGATTA
C	ERCC-00170_C0.400	ATTTAATAATTTTTGATGAAACCGAAGCGTTAGCTTTGGGTTATGAAACTCCATGATTTTCATTTAATTTTTTCCTATTA
C	ERCC-00083_C0.561	CCTGAGAAATCTGCCTGGAATCTTCCACCTTTATGGTAGAGTATTGCTTGAACTAACCTCAACGCATATAATGGCTCTCC
C	ERCC-00061_C0.960	ATGATTTTTCCGACAGAGTGACGCATATAACACCTCTGGTCTTACAATGATTCGAAGACACGTGAGACGCACTAGAGGCT
C	ERCC-00033_C0.1361	GGTTTGCCTGGAGCCTTTGTTTATAGGGCGATAAATACATTAGATGCAATGATTGGTTATAAAAATGAGAAATATCTATG
C	ERCC-00099_C0.721	CCAGCACTTGCTCGTCCATCCCTCAAGAGAGAATGCATGGAAAGAGCTCGACAAAATTTACTCACATTCACACGCGATTG
C	ERCC-00163_C0.1	ATAGACTAGCCTGCCGGTCAATAACTGATGACGCGGAGTCAACCTGATAACCCATAGCGGAACAGTCTAACCTACGCGAG
C	ERCC-00111_C0.801	CAAGAGAGATCGCACGCGGAAACCGTTAACGCAAGAATATACAGCATATGGCATGTAAGCGAAATAACATCCTCCCACTG
C	ERCC-00092_C0.720	CACGGACACGTAGTGGGTTTGTAACGATCGATACCGAGTCTTTTTGTCTAGTAGAACCAACCAACCATTAAGGAGTTCAC
C	ERCC-00044_C0.401	CACAACGCTCCCGGTTCTTCGACGCTCAGTTCGGTACCCAAGATAGCGGACTCTCAAAGAACGATTCAGTAGTCGCCGTA
C	ERCC-00104_C0.400	CATCAGCATCTTTAGCAGTAGCACTTGCTAAATTGGGAAAAAAGGTTTTAGCTATTGATGGAGACATATCAATGGCTAAT
C	ERCC-00033_C0.800	CTTTTGTAAGAGTGAAGTAATTTTTGGAGATATTGAGGAATTGTTAAAAGGGAGATAATGCTGAATCCAATAATCTTATT
C	ERCC-00058_C0.160	TGCGAATTGTCCACCACTGCCCTCTCGTGTGATGATCAACATACTATCTTCTGCGGAGACCACCACTCACGTGTGTAGGT
C	ERCC-00109_C0.400	CACTTGACCATCCGAATCAAACTGAGAGATCGAAATAGCCTCACCCTTGAACCTACAAAGCTCACTTTAGCCCGTTAAGT
C	ERCC-00009_C0.641	GCGTTATTCAGATCGAGTGAGTACATGATTCGTCAGTGTGGATCAATTACAGTTAGGCCGCTGACACATTAGTAACGTCG
C	ERCC-00057_C0.800	TTCCCTATTGGTACGTCTGGCGTACTTCTGAAACGTGATGGGCGGCTGGTTACCCGTATATGGGCTCGGTTGACCTCTAT
C	ERCC-00002_C0.160	GTTCCAGAGCTGTACGGTCGCACTGAACTCGGATAGGTCTCAGAAAAACGAAATATAGGCTTACGGTAGGTCCGAATGGC
C	ERCC-00031_C0.402	CGAAAACTTACTCGTATGAGTACTTTCGCGACGACTCGGCTGTGTAGTTTCCAAGCAGGCCCCTGGCTAGACCCATTTGT
C	ERCC-00097_C0.400	TTATTCAAAACCTCTAATAGATTAGCCCCCCCTCTTGGGTCTGGTCTAATTCCAACAGTTTCAGCCAACAAACCAATAGC
C	ERCC-00086_C0.320	CACATCTGAAATTATCAGCGAGGAAGAGTTAAGAGAGGTTTTAAAAAAAGATGAAAAATCTGCTTACATAGGTTTTGAAC
C	ERCC-00147_C0.881	ATTATTGAGGATTTATGGAATCTGTTGCAGTATCACGTAAATACCTACTTCGATAACGAAGCTCCAGGTATTCCACCAGC
C	ERCC-00131_C0.240	ACGTTAAGTAGGGGGACAGGCAGTGCGTCCTAAGGGGCTTGAGGTCGCCCGATTCGCGATCTAATCTTAACAGACGAGGT
C	ERCC-00044_C0_REV.1	TAACCGGATAATCCCGTATAACCTGTGGGTATTATAGGCGACAATTCGAAAAAGGGCGAATTCAGGCCTGAATTCTGCAG
C	ERCC-00044_C0.800	GTTTCAATCCGACTAAGACGGCGGGATCTACTACTTCTGCGAGTTTAGATTAACTGTATCTCCCGAATGCGCGTTCTAAA
C	ERCC-00041_C0.241	CGTTTCGCAAAGCTGGCATGACGTATAGTGATATTGATGCGATTGCAGTAACAGAAGGTCCGGGACTGGTGGGAGCGCTT
C	ERCC-00058_C0.480	TTCAAAATGCTTGAATACTCAGCCGTCCATCACTTCGACCGGGGTTAAGCTAAGATCTGGTGGCGGTAGCCCGTCAAACG
C	ERCC-00012_C0.240	CTTGGTACAGAGTTACAAGCCCCCCGCACTTTCTTTGCGGTCGTTAAGAGGGAAATCGCCCAATTAGCAGAGTGTCAGGT
C	ERCC-00099_C0.242	AGGTCAGGTGCGTTATCTCAGCTTCTTCAGGCGGTAGCTGATTCTGGAAGCAACGTTCTTTCCATTCACCAGACCATTCC
C	ERCC-00040_C0.160	GGTGGTGCTAGACTAGATGTTAGCGTTCAGTCGAGCTGTTACGTGTAACGCCATTGAGACCCTTACCCTTTACCGGTCGG
C	ERCC-00137_C0.80	AGATGATTATTTTTTCACGACCGGGCGCTGGTCAGGTATATCGCTGGTACAGATGGCGGCAAGCATCGTTGTCACCACTT
C	ERCC-00009_C0.81	GATCGGCTTATGACGTATGTGACGCAGCTCTTAGCGCAATGTATGTGCTGTTATCGAAGCCTATGGCTGAGTATGTAACG
C	ERCC-00164_C1.160	ACTCAGCCCCTACACATCCTTCAGTCATCTTAGCTATTTCTTCTAAATTGACATCTTCCGCTAAATTCATCTTTCTTGTA
C	ERCC-00048_C0.480	AGGCGGTGTATGTGCCAAGCGATGTTTCATTAATGTAACGGACAGGTCGCTGAGGTGGCTTTCGTTGGGGGCGCCGTCTT
C	ERCC-00028_C0.82	TCAGCCCGGAAATAGCCAGAAATGTTACCATCCCCGCATGTTACACAAACGTCGGGCTGACGGAACCCATGAGAACCTAT
C	ERCC-00148_C0_REV.1	ATTCTTATTGGCAAATGGAAGTAGCTTCCACAGTTTGTAACAAGCCGTGCCTGCGCATGTTATTTACCAATGGAGAATCG
C	ERCC-00136_C0.720	AGCTCAACATGCTGAAATCATGGTTGAAGAAGAAGAAGATCAAAAAGAGAAAGTTCTTGAAATGACAATTGAAGAATTGG
C	ERCC-00035_C0.400	TAAGTAAAGATCTACCATTCGCCGGGGCAACGCGGCTCTCTGATGCTACGACCAAAGTGGTTGACATTACGCCAGTAATG
C	ERCC-00168_C0.801	TGTTAAAGATTTTCCACACCTTTGGGCTAAGGATATACAAAACGAGTCTAATTCTTCATCAGTTTCAAATTTTATATTTG
C	ERCC-00062_C0.880	TTTCTCCATCTTTTAAATCATACTCCCTAACAAATCCATTGAAAGTTACAATACATCCAAATTTCCCTTTGTATTTTTCA
C	ERCC-00002_C0.800	CTTATACAGAATTATCAATCAAGCTCCCCGAGGAGCGGACTTGTAAGGACCGCCGCTTTCGCTCGGGTCTGCGGGTTATA
C	ERCC-00081_C0.240	CCAGTTGGCGTTAGAGTTGTCAAGACGTTGGCGTGATGGGATGAACGTCGCTTAAACGTTGGTTCAGGGCTCCATATATA
C	ERCC-00042_C0.320	CAGCATCACTTGTTGCTATTCCAACAGCAATAGCTGGAGCATTATGGACAGCTGCAATTTTAACAAACACTGGCTTTTTC
C	ERCC-00044_C0.160	TGTGTAGGTAGGCCGTCGTCCTAAGTGGCCTCGTGAACTAACGCCTGCTGCTATGTCCCAATGAAGGGTACATGCCCTCT
C	ERCC-00028_C0.961	TGCGGATTGGTCCCCACGCCTTACGGCAGCGAACATAATCCCGCTGATGTGAAGTCGATCTACAAGGTAAACAACGGGGA
C	ERCC-00034_C0.80	AGAAAGACCCCTTGAATACACGAGCTGCCGTCCGGATAACGATGTAATAGCCTATGGAGGGGAAGTAGTCATGTCTGCGG
C	ERCC-00016_C0.320	TCGAAAGAATGTCCTTATCTTGATCGGCCATTGTAATGCAACGCTCTCCTTTCATTGACACGAGGTTCGTAGATGGCTGT
C	ERCC-00117_C0.320	TTAGAAGCCCCTCGGTGCTCCAGGGAGGACGGATCGGAATTAAACGTGATATGGAACTTTAACTGATCAGGCCTTGCCCT
C	ERCC-00092_C0.642	GAGACGTTAATGCAGAGGCTAAGGACAATTTACCATGACTCGGTAATCCGTTCGTCAAGCAGGTAGCTCGAGTCTCCCCA
C	ERCC-00025_C0.1282	CCAGGTTGTTATGGTCTACCGTGGAAGCCTCGTCAATGAATACTTTGAGCGCGATTGAAGTGCTCCGCTACATCGCGGCT
C	ERCC-00003_C0.161	ACCGTCTCCGAAAAACTTCAACTTAAATCCAACCTTTAACTGCTCATCAGCCATGTCTCCCACAGCATCAAAAATAGCAG
C	ERCC-00137_C0.160	CCTTCACGATTTCCGTTAGAGCCGAGTGGTACAGCACGTACGTTATATATGGGAGTACGGACATGCTTCCCACCTCGTCA
C	ERCC-00112_C0.800	CGAGTGCGGATTAAGATTCTCCGCTTCAATCATGCAATGTGGTACAGCTGACTATCATTGACACCAAGCCGCTTGCAGGT
C	ERCC-00033_C0.1201	AAATGGTGATTTAGAGGGAGCAAGGAAAGCTGTTCAGCATATAGTTAGCAGAGATGCCTCAAAGTTGGATAAAGAGCATG
C	ERCC-00145_C0.240	CATTCTCATCAGTCGCAATGATTCAGCTCGCTGAGGAAGAGGGACTTTCTTTAGATGTCGTATCCGGAGGAGAGCTATAT
C	ERCC-00085_C0.640	GCCTTAAGTCGCATCTGAATCATAGCCGCTCCATTGCCGAGTAGACGGGATCTGCTGTAGAATGGTAATCAGTCTTACCC
C	ERCC-00003_C0.480	CTTGAAACCCATATTGGGAATGCTTCTGCAAATGTATCTTCAATATATACTCCATTTATTTCCATAGTTTCCCTCCATTA
C	ERCC-00067_C0.80	CGTTTGGCCAACCTCGTTACATTGCACAAATGCCGGATTTGGCTACTATATATACTCCCTGATCAAGGGTCGAGTTGTCT
C	ERCC-00028_C0.880	TCTGCACGAACTATAGATACGTCTTTCATCGGTACGCTCGAAAGCGCAGGTGGCTCCCAAATCGTGGGGAGTTAATCGAG
C	ERCC-00043_C0.482	TCATCTTAGAGGCTGGAACACCACTAATTAAAAAGTTTGGTTTAGAGGTTATTGAAATAATGAGAGAATATTTTGATGGC
C	ERCC-00113_C0.1	ACACCGGCGCACGCCACAGGCGTCATACTTCCCAAGAAGCGGCCATAGCCCAGATGCGAGGTGGAAAAGTCACACTAGAG
C	ERCC-00117_C0.641	GGAGCACCACCGGATGACAACCGCCATATTCCAGTGCCCAAATACTCACTGGTAACGGCTTGAACTCATGCTAATTCCAT
C	ERCC-00137_C0.240	GCCAAGATGATAGATACCCGTAGCGTGATGGTCTTATAGCTGCTCTGATGGACTTCGAAAGATCACCGTGCAGCTATTCA
C	ERCC-00062_C0.560	AGAAAAAATATTAAACAAGAGAGTTAGAGTGAAAGAAACTCACTGTGCAGGTTTGGGGCATGATTTCTGTCAGTTTGAGG
C	ERCC-00062_C0.80	GAAAGAGTGCTGTTGAGGGGATGATTAGAAGAAGTTCAAATAAATTATTCAAATAATCATAATAAAGTAATACTTATACT
C	ERCC-00092_C0.800	TAGCACATCTTTGCGACCCGATCGTCCGTGTGTCGCGTAATACTTTTGTTATGACGAGACATACGCTCAAGCCCTGGGTA
C	ERCC-00136_C0.401	ATCTTCATATCGCGACTCTTGGTGAGAATGCGAGTTTCCGAGTTCGCCTTACTGCTCAAAGAGGACGTGGGTATACGCCT
C	ERCC-00003_C0.720	ACGGCATTAGGAGAATTGTTTTAGATATATTGAAGCCGCATGAGCCAAAAATAACAGATATGGCATTAAAATTAACATCA
C	ERCC-00074_C0.1	TGGACATTAATTAGGGCTGAAAGCCCTAACTTAATGGACGGGAGGTATCCCAATAGGAGGTTTCCTCCTATGGTTTTCAA
C	ERCC-00163_C0.400	GGTTTCTTATTAGCGAGGAGCATTTCGTGAATACTGAGCCGAATATCGTAAGACACCCGCGAGCGACTGTAAACTAATCG
C	ERCC-00108_C0_REV.1	ACACTGCCGTGATCGTTATATGACGAGACTGTGCGCTCATAGCCGACACTGTGCTCGATAAGACCACGCTGTGCGGATAT
C	ERCC-00061_C0.880	CATATGGAAATCCTGTCATACCACGGGTCGATACTTGTTCTCCGTCTGAAGCGAACAACGAAGCATGTTGACCGTCTAAG
C	ERCC-00164_C0_REV.2	CCAAAAACTGTAACTCTAAACATATCCCCATAGGTGTTCATTAATGTCACCAAAAATTTTTAATTGCTTAGTTTTACATT
C	ERCC-00012_C0.80	AGTGGCCGATCTTAGAGTGATCCTATCACTCCTTACGCACCAGAAGGGATCTGCATACCAGGCGGAGAACTTGGAAGGCG
C	ERCC-00076_C0.160	CATCCCGGTTTAGCGCAGAATAGTATTAGTCGGTCAGTGGACCCCCTCCTGAATATCTATACTTAGCGGCGGATTACCCG
C	ERCC-00160_C0.320	TGTAGGAGTTATGCGCCTTATCGCGAAGGTAGTTACTCTTGCCAGTGGGCATGAAATTGCGAGCTTGCCCTAGTAGCGTT
C	ERCC-00074_C0.81	AACAATCACCATCATGCTATTAATGATATTAAAATCCCAACTATACCAAAGAATATCCCAATTATCCATAAAACTGTAAC
C	ERCC-00014_C0.2	AAAGAAGAAGGAAAGTAGAGGAGATCAAGATGTCAAACGAAACAATTAAATTAGTCATTGCGGGACCGCGTGGAAGAATG
C	ERCC-00078_C0.320	ATCAGGGTCACAGTGTGTGGTAGACGAAATGATCGTGGGCTGAGGGAATTAGGAGGCGCCGGTCCAATAGTCGATAACAC
C	ERCC-00156_C0.80	ACCCACCGGCAGCCCGTTGTAGTAACGTTGACCCCTGGCTCGGAGACATTTGGTGTTGCCTAGTACTAGGTGACTGGTAC
C	ERCC-00096_C0.240	ATACGGCCGATTGTCGCAGCCCGGGTCGATTATAACAACGGTGCAATCTCAGCTAAACCGACGCAGTTTTGCTCCTTGGA
C	ERCC-00126_C0.1	GGAGACCGACCGCGCATTAGTCAATCATATAGTTCGATAAATGAGACGTCACGGATTTGAGTATCATTTGCTAGAACTGC
C	ERCC-00016_C0.642	CGGAATCAAGGAAGAATTACCAATTTTACCTGTAACGAAACCAATTTATTACTGACGCAGAGTGAATCACATCTATAGCG
C	ERCC-00025_C0.480	GCCTAGCCATGATTAACAAATACAGTGATTAAGTGTGTTTTGACCCTAGTGTTAGGTCGCTGGTACTTAGCAAGGGGAGT
C	ERCC-00062_C0.800	CTTATTTTTTGCCTCCTCAATAACTAACTTCAACTTTTCTAAGATGTCTTCATCTATCTTCATTCCTTTTGATGGAACTT
C	ERCC-00150_C0.400	GCTTGTACTTATCAGTACGAGTTGATGCTCTTGGGGTACCTATTTTTTGATCCGATAGTATTGGTTCTGGCGTGTTCTCG
C	ERCC-00062_C0.160	GAATATTCGAAATTATTATTTTGGAATTTTACAATATAGGTGATATTATGGCATTAAAATTCACCATTGAAGAGTTATCA
C	ERCC-00157_C0.480	GACCCGATGCTGTCGTGCTTCTCGTTGGCAATAGCGCGGATTAGTACAGGTGACTAGTTCAGCTGTTGTTCGGATTCCAA
C	ERCC-00095_C0.2	TGATGATGATACTTAACCAAACCTACCACTAATGTAGTCATCTGTCTCCTTCTTCTGTGGATTTAGGAATATCTGCTCTG
C	ERCC-00016_C0.160	CTGCCGAAAACGTCATACCGAAGCAATTCTGTCGTCACTCTGTATGTCCGTGCCCCACCTTCGAGTATGAGTTTTAAAGT
C	ERCC-00117_C0.160	TCTGTACACGGCGTCCAATCAAGGGGCTTGGCATTTGGCCCAGATCGAAAGTGTTGAACCACAAACGACTCTATCGGTGA
C	ERCC-00035_C0.800	ACACATGTCTACCCTGGCATAACGCCCAGCTTGATAAGAGTGAAACGACCCATCTGACACAGGCCGGCATAGAAGACCAG
C	ERCC-00147_C0_REV.1	AATACCTACTTCGATAACGAAGCTCCAGGTATTCCACCAGCTAAGCACAGAAGTGGAAGACATTAAAAACCTTAGCTCAG
C	ERCC-00081_C0.402	GTTTTCACTTTCCGCAGGTGGCGACCCTCTAGTTGCACGCTGGTACATCAGACACGTACACACGCGCAGTGGGGTGTAAT
C	ERCC-00160_C0.80	ATAGCGAATGTATGATGGTCGGTCATTGCCGCAACCCTGAAGCAGTGAGCGTGGTTGAGTAACCACGTACTAGAAGTCCA
C	ERCC-00136_C0.162	CTTATCCTCACTCCCTGGTGCCGCTGTAACATCAATCCAGATAGATGGTGTACTGCACGAATTCTCGACAATTGAAGGCG
C	ERCC-00157_C0.321	TACTCTCGTCGATAGCCGACTACTAATATTCAGCCGGCGCCGGTAGATAGCGAGGCTTTGGGGGTAGCTTTAAGTGCGGT
C	ERCC-00033_C0.480	GAGATAAAGGAAGCTTATGAAAAATTAAATACAACAAATGAAGAGCCAGATTTAATTTGTATTGGTTGCCCTCACTGCAG
C	ERCC-00162_C0.160	CCCTCTCCTTGGCAAACAACTCTATTCCCATTGCCTCCAAACCAGCCCTTGTTGCTTTTGCTAATCTCTCATGTCTTTTA
C	ERCC-00017_C0.480	GAAGGCAATATGTTGGCGCATCCCAGTCTTTCCGTAGAAACAGTGGCTAACGACGGAGATACTGCCGGGCAAGAAACCTT
C	ERCC-00033_C0.401	CGCAAAAAACTTGACAGCTGAATGCAGAGTTAAAGAAGTTGTTAATGATAAAATTGAAAAGATATCTATTGGAGTTGAGG
C	ERCC-00014_C0.1600	TGCGGCTGCACTGGTGGAAGAAGCGATCTTTTCCGCCGGAATCCATAAATATAAAGACGAAAAAAGCCTTCCGGCGCATA
C	ERCC-00154_C0.400	GCCCTTTTTGTCCACGACGCAGGCTGGACCAAGCAGCCGAGGCTGCGCTCCGGCATCAAAGTCCACGAGTTACAGCCAGC
C	ERCC-00012_C0.160	GCTAGATCACTGAATTGCGGGAATCGGCATTTCGCATTCTTAGGATCTAAACCTTAGACCTCCGCGTGCGATTGCACCTG
C	ERCC-00013_C0.2	CCGAGCTCAGATGTGAAGGATCTTCTTGGAGGATTAAAAAAATGATTATCTGTAAAACCCCACGTGAACTTGGTATCATG
C	ERCC-00145_C0.880	CGGTTTTGACATTCCGGAAATTTGGATCGAACCGGGCCGTTCTCTCGTGGGAGACGCAGGCACAACTCTTTATACGGTTG
C	ERCC-00170_C0_REV.2	GCTACAAACTTAGAAACAAGTGGAGCTGAGATTACAGCAGAGAATATTGAAGAACTCATTCTTTAGATAATGTCTTAGGT
C	ERCC-00009_C0.240	CGACTCTGTCGATAGCTGTGTGACTCATTCAGAAGGTGTGCAGCCTATATGATACGCAGTCGCATCCTATCTTACGTGTC
C	ERCC-00057_C0.880	TGGGCGTTGTTGACCCGAATTCGGTATCCTCGTCGTTAAATGGCGAACGTCGTCTGCTATAGGCAAACGTCTGTCGGTCA
C	ERCC-00053_C0.240	TGAAAGATTTCTTAACCAGTTAGATTTTGCAAAGATAGAGATGAATGAGGAAGAGGATGAAATTATAGTAAAGATATCAA
C	ERCC-00069_C0.2	GGAGAAGTACCAATATCAGACTCCCGAGACATAAGGGGTGTGCACGGCATGGATGTGTCGCTAACCTCCTGGTCCTATAA
C	ERCC-00096_C0.480	CCCCCTGCTCGCGTTACTGCCAAGCGAGCGTGGTGTGGTGCCCCCGACCTACAACTTGCGCCAATTATCGAGCTGGTAGA
C	ERCC-00150_C0.2	GCTTGATGTGACATCACGTCCCAATCAATTTGGTTTTACTCCCCTCGATTATGCGGAGTTATCAGTAAGAGCGGGTACCG
C	ERCC-00035_C0.1	GGGAGAGGTATCGTAAAGGTGAATCCTGTGGCTGTAGGAAGCAGTTCATATGACCAACGGGCGCCCTAGGGTATACTCCA
C	ERCC-00143_C0_REV.2	GTATTCAGCCACCTCGTATAGTATTCGCGCACCTGAGGATTTATTCACCTGACTCGCGTATAATATGCCGTCACCTAGTC
C	ERCC-00113_C0.640	TACCCTGTAGAACCCGACTTTTGGGTTTAGGGGCCTGCCGTCAGCTACAATTCATGCTTGAAGGTTTCACTAGATCGTGT
C	ERCC-00109_C0.1	TAGCGGAGTGTCAAATTTCGGAAGGGGGCCATAATGTTTCTTTACAATCGCACCAGTTAGCGTGGCGTATACCATGTTGT
C	ERCC-00043_C0.322	AAAGAGAAGGTAAAGAAAGAGAAATATAGAGCTTTGCATCCATTAGTTGGATTTAGGGATGTTAGATTGGAGTATCCTCC
C	ERCC-00113_C0.480	AATGTCTCGGACCCGTCGCAACGGTTGTTAATATGACAGGCCGCTAAAGACGTTCTACTCCGCCATATGAGATAATATCC
C	ERCC-00083_C0.401	TGCTTCAACAATATCCTTCAATTTCTCTGGTGGGAAAGCTACAACAACTTCTTCTGGCTTAATTCCAGCGTATTTTCTTG
C	ERCC-00126_C0.960	CCAGTTCCTCCATCATGTTCCGTCTAATCCGGAGATGTGTAGCTGCATTGTGCTCCGTTGCGGTACTCCTCGACTGGGTG
C	ERCC-00017_C0.240	GATCACTCTAATGAATCCCTTAAGCCAGGAGCGTTAGTGTCAAACGCAACGCCCCGGGTTCATGATCCTGGATGGCTGGT
C	ERCC-00025_C0.882	GAGTTTGATACGCCCGGGACTACGGGGCATTGTCTGCCGCGTCTGTTTCAGGTAAACGATCAACCGGAGACCAGGTTATT
C	ERCC-00048_C0_REV.1	ACCTCTGAAGCTCTTCGACGTTATAGATATTGGCATCCCTAAACAACGAGTACCTTGTGCTACGACAGAAAAGTGACCTG
C	ERCC-00123_C0.482	ATAGCCCCAATGATGTCAGTTCCCAATCTTTTTGTTATAGCGATAATTTTTAATGCATCTGATATTGGGGATATCTCTGG
C	ERCC-00019_C0.1	CTTTAATGGTTGTACATACTTGACGGATTGCAGTGAGTGTATTCCCGTCCCATCGTATGGGTAACCCATAGGGGCGTGTC
C	ERCC-00012_C0.481	CAAAAACATCGGACATGTAGAAGTCTCATCGAACTCCTTTCCCGTTCATGCAGATACTTCAACTGTGACTAGTGGGGTTC
C	ERCC-00113_C0.400	ACACTCGCTGTTGAGATACTAAAATTATCTGTGGATTGCCGGCATTGAGCCCACGGTAAACCCCAAATACATAAGTGTAT
C	ERCC-00025_C0.240	TACTTGCGCCATGTCATCTTTCACTACGGGGTAGTCTCTCGGCCAGGCTTTGAATCGCCTCATCCGCTTCTCAATGGTTC
C	ERCC-00003_C0.80	CTTAGCTTCAGTTATAAATTCCCCTCCCATGATTGGGATTTTATAAACTTTTCTTCCATATAATTCATCTTTCTTCTCAT
C	ERCC-00057_C0.1	CTAGTGCATCCTCGTGGCATCATGCGTCTCCTCAGTAGGTCTGCGACTGATCCTAGTGCAATGCGTCTGAGCCTGAGCTA
C	ERCC-00083_C0.320	AATAGTTTTCCAAAAATAGAATATTAAATTATAGGCTAAAAATTAATGACCACATGTCCAAACTTGTCTGAAGTGTTCAA
C	ERCC-00136_C0.560	CTTATCAGGTAGAGAACACTCGTGTAGGCCAAGTTGCAAACTATGATAAACTTACACTTGATGTTTGGACTGATGGAAGC
C	ERCC-00034_C0.561	GAAACATACGTTTCTCTGGCCACGACCAATAATTATGCACTGTTGGCTCGGAAGCGGGTCTACGGAGAACATTAGATATC
C	ERCC-00156_C0.320	AATTTGCTCGGCAACCGTGGCCGTGTATGCTTTCATATCCCGGCGGTGTGATCTAGCCTTCTCGCCATATGAGGGCGCTG
C	ERCC-00158_C0.1	GAGCTCTTTCAACAGATCATGGAACTACGGGAGAAATAAACATTTGGATAGAAAATGTAACATTTAAAAATGATGCAAAA
C	ERCC-00079_C0.240	GGTTTACATGGCTCGATACCGAAACGTGACCGGTACGACGTTCATTTCCTCTGCTTTGGAGTTATCAATTCGTGACCCCG
C	ERCC-00014_C0.160	CAAAAATTATCTGATGTGATGCCTGTTGAGTCAGATGCTTTCATTTACACAGATATCCTTGCCTGTTTTACAGAAACACA
C	ERCC-00096_C0.962	AGATCGGGATGCTACTAGTTTACTGCGTCACGCTGAGGGACTCATCCTGGGCTACAATCCTATTGCCGAGATAGTATTTC
C	ERCC-00004_C0.400	CATTCCTGTAGATAAAATCACCGGCTTGCCTGTTTTTGCCACTTTTTCTAATAAGGGATAAAAGGTTAAATCACCAGAGG
C	ERCC-00109_C0.240	TGATTGTGACCTCGGTATCTCTTGTACAGTTTACGTCGACGCGAAGTCTGATCACGTTTAACTAGCTCAGGGGTATTAAA
C	ERCC-00013_C0.161	TGGATCAAATTGCCGAACGTTTTATTAAGAAGCAGGGTGCAATCCCATCTTTTAGGGGGTATAATGGGTTTCGCGGGAGC
C	ERCC-00092_C0.482	CGTAGCAACCTGCATCACGATTTTGTCTTCGGGCGACTTATCAGATACGGTAATGTAAATACCTGGCATTTGGGCACTTC
C	ERCC-00108_C0.562	GCTGCTGCACTGATATGAGCCAGTGCTGCTGCTCTCTACGGAGTGTGCTCGGCTATAACAGCGAGTGCTACGCCTAAACT
C	ERCC-00079_C0.480	AGATTGGAACTTACCACTGTTAAATACACGACGCCCATCTCCAAATCGCACGCAACAGGGGGCTTCCACCAGATACTCCC
C	ERCC-00014_C0.241	CCGGATGTCTTGATTGATTTAACAACGCCCGAAATCGGAAAAGTACATACAAAAATTGCATTAGAGCACGTAGTCCGTCC
C	ERCC-00012_C0.800	CCAGTCGATCAGACGACGAAGTCGGGAAGGAAGCATGGATACCAAAAAGGCTTTATATACTGGGTTATCCTAGGGGATGT
C	ERCC-00012_C0.1	CGAGAGATGTTTGTAGGTGCGGAATGTGTGCGGTCTACCTTAGCTGTAGTGTGCGATGAACCTACACACAACGTGGTATA
C	ERCC-00116_C0.560	CCAGGCTCGTTAGATAGTAGCCCAGATCCTACGAGATGAGCTACGTAACTACAGTGATAGCATATAGGGTACGCTAGAAT
C	ERCC-00057_C0.720	TACCCGATGTCAACGCGAGTTAGACCGTATCGTCCCCAGTGCCCTAAGATGGTCAAGCGTGCTCCTACGTTAGTATCAGT
C	ERCC-00165_C0.560	TGTTTGCATCAGTCCTCTGCATCTATAATCGCGTATCTCTCTCTAGTAGACCATATAGCCATCTAAGCGCTCGATATTCC
C	ERCC-00113_C0.161	AGCAACGTTATAACGGCCACTCAGTGGTTCGTCACGCGCAGCCCCGGGTTCGTCCCCTATAAGGGCCTAGTACCTTTCGA
C	ERCC-00098_C0.480	TAGCTTGACAAGGCTATCCTAGTCATCCTGAATCCGGCCTATCAAAGGAATGCGTGGCAGGTCAAGTGACGAGAGTGGAA
C	ERCC-00057_C0.560	TGGCCGTCATGTCTATGCAGTGCGGCCTATGTCTCATTAGCGAGTCGTATGTATCATGTCGGGCTCGAATGTTGCACACG
C	ERCC-00108_C0.80	CAACGGCATGATCCCTATGACCGCGTCATGCTAACTGATACACGCTGCTCGAACAGTGATACGCACACTGATAACTATGC
C	ERCC-00044_C0.242	CCGTACTACGCCGATACAAAGTCCCGAACGAGCTTACGAAATATAGCGCTTAACCATGGGGCCACCATAGGTGCCTGGTA
C	ERCC-00157_C0.242	TTATCCGGTGGTGATTGCAGCCAGGGCGGAAGTGAACACGCTTGTACGATGTGTTTGCATAAGCGGTTACCACAGGCGCT
C	ERCC-00098_C0.401	TGTTAGCAAGCGACCAGTCTCCCGAAAGTACAGGATGTGCATGTTCTAACCAAAGGGTCGCAGGGACGATGATTGCTAGT
C	ERCC-00160_C0.480	GCGCGTCGACACGCCTCGTCTAAGAAAAACTACTTCCATTAAAGTTCGAGGACAAATGCGGTCTGATTCAGTCCTATAGC
C	ERCC-00043_C0.560	GCTTTATTGTTGCTGATTTAAAAACCTTAGACACTGGAAGGGTTGAGGTAAGATTGGCATTTGAAGCAACAGCTAATGCA
C	ERCC-00033_C0.560	TTTAATGGAAATTAAAAAAATTGCTGAACTTTTAAAAAATAAAAAATTGAATGCTGATTTATGGGTTTGCTGCTCTCTTC
[truncated: 17,078 more rows]
